# Supplementary material for: 2,2′-Diamino-5,5′-dimethyl-4,4′-bi-1,3-thia­zolium tetra­chlorido­zincate(II)
Source: Acta Crystallogr Sect E Struct Rep Online. 2009 Oct 28;65(Pt 11):m1456. doi: 10.1107/S1600536809042007 (PMC2971375; doi:10.1107/S1600536809042007)
Supplement: Supplementary file 1 [file e-65-m1456-sup1.cif]

##############################################################################
###                                                                        ###
###        Electronic paper (Acta Crystallographica Section E)             ###
###                                                                        ###
##############################################################################
#                                                                            #
# This CIF contains the data in a paper accepted for publication in Acta     #
# Crystallographica Section E. It conforms to the requirements of Notes      #
# for Authors for Section E, and has been peer reviewed under the auspices   #
# of the IUCr Commission on Journals.                                        #
#                                                                            #
# Full details of the Crystallographic Information File format               #
# are given in the paper "The Crystallographic Information File (CIF):       #
# a New Standard Archive File for Crystallography" by S. R. Hall, F. H.      #
# Allen and I. D. Brown [Acta Cryst. (1991), A47, 655-685].                  #
#                                                                            #
# The current version of the core CIF dictionary is obtainable from          #
# ftp://ftp.iucr.org/pub/cif_core.dic. The current version number is 2.4.    #
#                                                                            #
# Software is freely available for graphical display of the structure(s) in  #
# this CIF.  For information consult the CIF home page http://www.iucr.org/  #
# cif/home.html                                                              #
#                                                                            #
# This file may be used for bona fide research purposes within the           #
# scientific community so long as proper attribution is given to the journal # 
# article from which it was obtained.                                        #
#                                                                            #
##############################################################################
                                             
data_I
_audit_creation_method     SHELXL-97
_chemical_name_systematic
;
2,2'-Diamino-5,5'-dimethyl-4,4'-bi-1,3-thiazolium tetrachloridozincate(II)
;
_chemical_name_common     ?
_chemical_formula_moiety     'C8 H12 N4 S2 2+, Cl4 Zn 2-'
_chemical_formula_sum     'C8 H12 Cl4 N4 S2 Zn'
_chemical_formula_iupac     '(C8 H12 N4 S2) [Zn Cl4]'
_chemical_formula_weight     435.51
_chemical_melting_point     ?
_symmetry_cell_setting     Triclinic
_symmetry_space_group_name_H-M     'P -1'
_symmetry_space_group_name_Hall     '-P 1'
loop_
    _symmetry_equiv_pos_as_xyz
    'x, y, z'
    '-x, -y, -z'
_cell_length_a     8.9149(6)
_cell_length_b     9.6487(7)
_cell_length_c     11.7361(8)
_cell_angle_alpha     65.754(5)
_cell_angle_beta     89.126(5)
_cell_angle_gamma     62.496(5)
_cell_volume     797.22(12)
_cell_formula_units_Z     2
_cell_measurement_reflns_used     5086
_cell_measurement_theta_min     2.5
_cell_measurement_theta_max     28.0
_cell_measurement_temperature     120(2)
_exptl_crystal_description     prism
_exptl_crystal_colour     yellow
_exptl_crystal_size_max     0.30
_exptl_crystal_size_mid     0.30
_exptl_crystal_size_min     0.25
_exptl_crystal_density_diffrn     1.814
_exptl_crystal_density_meas     ?
_exptl_crystal_density_method     'not measured'
_exptl_crystal_F_000     436
_exptl_absorpt_coefficient_mu     2.462
_exptl_absorpt_correction_type     'multi-scan'
_exptl_absorpt_process_details     '(SADABS; Sheldrick, 1996)'
_exptl_absorpt_correction_T_min     0.484
_exptl_absorpt_correction_T_max     0.535
_exptl_special_details
;
;
_diffrn_ambient_temperature     120(2)
_diffrn_radiation_type     MoK\a
_diffrn_radiation_wavelength     0.71073
_diffrn_radiation_source     'normal-focus sealed tube'
_diffrn_radiation_monochromator     graphite
_diffrn_measurement_device_type     'Bruker SMART 1000 CCD area-detector'
_diffrn_measurement_method     '\f and \w scans'
_diffrn_detector_area_resol_mean     ?
_diffrn_reflns_number     6168
_diffrn_reflns_av_R_equivalents     0.0217
_diffrn_reflns_av_sigmaI/netI     0.0320
_diffrn_reflns_theta_min     1.95
_diffrn_reflns_theta_max     27.03
_diffrn_reflns_theta_full     27.03
_diffrn_measured_fraction_theta_max     0.966
_diffrn_measured_fraction_theta_full     0.976
_diffrn_reflns_limit_h_min     -11
_diffrn_reflns_limit_h_max     11
_diffrn_reflns_limit_k_min     -12
_diffrn_reflns_limit_k_max     12
_diffrn_reflns_limit_l_min     -15
_diffrn_reflns_limit_l_max     15
_diffrn_standards_number     ?
_diffrn_standards_interval_count     ?
_diffrn_standards_interval_time     ?
_diffrn_standards_decay_%     ?
_refine_special_details
;
Refinement of <i>F</i>^2^ against ALL reflections. The weighted <i>R</i>-factor
<i>wR</i> and goodness of fit <i>S</i> are based on <i>F</i>^2^, conventional
<i>R</i>-factors <i>R</i> are based on <i>F</i>, with <i>F</i> set to zero for
negative <i>F</i>^2^. The threshold expression of <i>F</i>^2^ >
\s(<i>F</i>^2^) is used only for calculating <i>R</i>-factors(gt) <i>etc</i>.
and is not relevant to the choice of reflections for refinement.
<i>R</i>-factors based on <i>F</i>^2^ are statistically about twice as large
as those based on <i>F</i>, and <i>R</i>- factors based on ALL data will be
even larger.
;
_reflns_number_total     3368
_reflns_number_gt     3152
_reflns_threshold_expression     'I>2\s(I)'
_refine_ls_structure_factor_coef     Fsqd
_refine_ls_matrix_type     full
_refine_ls_R_factor_all     0.0308
_refine_ls_R_factor_gt     0.0294
_refine_ls_wR_factor_gt     0.0760
_refine_ls_wR_factor_ref     0.0770
_refine_ls_goodness_of_fit_ref     1.048
_refine_ls_restrained_S_all     1.048
_refine_ls_number_reflns     3368
_refine_ls_number_parameters     173
_refine_ls_number_restraints     0
_refine_ls_hydrogen_treatment     constr
_refine_ls_weighting_scheme     calc
_refine_ls_weighting_details
         'calc w=1/[\s^2^(Fo^2^)+(0.0400P)^2^+1.0000P] where P=(Fo^2^+2Fc^2^)/3'
_atom_sites_solution_hydrogens     mixed
_atom_sites_solution_primary     direct
_atom_sites_solution_secondary     difmap
_refine_ls_shift/su_max     0.000
_refine_ls_shift/su_mean     0.000
_refine_diff_density_max     0.661
_refine_diff_density_min     -0.819
_refine_ls_extinction_method     SHELXL
_refine_ls_extinction_coef     0.0179(16)
_refine_ls_extinction_expression
                                  'Fc^*^=kFc[1+0.001xFc^2^\l^3^/sin(2\q)]^-1/4^'
loop_
    _atom_type_symbol
    _atom_type_description
    _atom_type_scat_dispersion_real
    _atom_type_scat_dispersion_imag
    _atom_type_scat_source
    'C' 'C' 0.0033 0.0016
                         'International Tables Vol C Tables 4.2.6.8 and 6.1.1.4'
    'H' 'H' 0.0000 0.0000
                         'International Tables Vol C Tables 4.2.6.8 and 6.1.1.4'
    'N' 'N' 0.0061 0.0033
                         'International Tables Vol C Tables 4.2.6.8 and 6.1.1.4'
    'S' 'S' 0.1246 0.1234
                         'International Tables Vol C Tables 4.2.6.8 and 6.1.1.4'
    'Cl' 'Cl' 0.1484 0.1585
                         'International Tables Vol C Tables 4.2.6.8 and 6.1.1.4'
    'Zn' 'Zn' 0.2839 1.4301
                         'International Tables Vol C Tables 4.2.6.8 and 6.1.1.4'
_computing_data_collection     'SMART (Bruker, 1998)'
_computing_cell_refinement     'SAINT-Plus (Bruker, 1998)'
_computing_data_reduction     'SAINT-Plus (Bruker, 1998)'
_computing_structure_solution     'SHELXTL (Sheldrick, 2008)'
_computing_structure_refinement     'SHELXTL (Sheldrick, 2008)'
_computing_molecular_graphics     'SHELXTL (Sheldrick, 2008)'
_computing_publication_material     'SHELXTL (Sheldrick, 2008)'
loop_
    _atom_site_type_symbol
    _atom_site_label
    _atom_site_fract_x
    _atom_site_fract_y
    _atom_site_fract_z
    _atom_site_U_iso_or_equiv
    _atom_site_adp_type
    _atom_site_calc_flag
    _atom_site_refinement_flags
    _atom_site_occupancy
    _atom_site_disorder_assembly
    _atom_site_disorder_group
    Zn Zn1 0.77593(3) 0.86751(3) 0.75845(2) 0.00894(10) Uani d . 1 . .
    Cl Cl1 0.97516(7) 0.91131(8) 0.83034(6) 0.01767(14) Uani d . 1 . .
    Cl Cl2 0.74022(9) 0.66200(8) 0.92201(5) 0.01983(15) Uani d . 1 . .
    Cl Cl3 0.86565(9) 0.76054(8) 0.61574(5) 0.02216(15) Uani d . 1 . .
    Cl Cl4 0.51769(7) 1.12209(8) 0.66076(6) 0.02434(16) Uani d . 1 . .
    S S1 -0.09151(6) 0.72895(7) 0.35203(5) 0.00929(13) Uani d . 1 . .
    S S2 0.63717(7) 0.43870(7) 0.16847(5) 0.01112(13) Uani d . 1 . .
    N N1 0.0383(2) 0.6517(3) 0.17917(18) 0.0122(4) Uani d . 1 . .
    H H1A 0.0506 0.6334 0.1118 0.015 Uiso d . 1 . .
    N N2 0.4708(3) 0.3426(3) 0.33075(19) 0.0131(4) Uani d . 1 . .
    H H2A 0.4395 0.2785 0.3941 0.016 Uiso d . 1 . .
    N N3 -0.2658(3) 0.7787(3) 0.1413(2) 0.0169(4) Uani d . 1 . .
    H H3A -0.3569 0.8179 0.1731 0.020 Uiso d . 1 . .
    H H3B -0.2635 0.7475 0.0846 0.020 Uiso d . 1 . .
    N N4 0.7579(3) 0.1184(3) 0.3653(2) 0.0194(4) Uani d . 1 . .
    H H4A 0.8469 0.0961 0.3298 0.023 Uiso d . 1 . .
    H H4B 0.7476 0.0411 0.4354 0.023 Uiso d . 1 . .
    C C1 -0.1143(3) 0.7216(3) 0.2097(2) 0.0111(4) Uani d . 1 . .
    C C2 0.1792(3) 0.6012(3) 0.2685(2) 0.0106(4) Uani d . 1 . .
    C C3 0.1324(3) 0.6365(3) 0.3667(2) 0.0101(4) Uani d . 1 . .
    C C4 0.6262(3) 0.2791(3) 0.3020(2) 0.0118(4) Uani d . 1 . .
    C C5 0.3552(3) 0.5195(3) 0.2475(2) 0.0111(4) Uani d . 1 . .
    C C6 0.4236(3) 0.5932(3) 0.1553(2) 0.0099(4) Uani d . 1 . .
    C C7 0.2430(3) 0.6131(3) 0.4750(2) 0.0159(5) Uani d . 1 . .
    H H7A 0.3644 0.5591 0.4682 0.024 Uiso calc R 1 . .
    H H7B 0.2304 0.5370 0.5564 0.024 Uiso calc R 1 . .
    H H7C 0.2066 0.7276 0.4715 0.024 Uiso calc R 1 . .
    C C8 0.3418(3) 0.7794(3) 0.0535(2) 0.0145(5) Uani d . 1 . .
    H H8A 0.2226 0.8453 0.0610 0.022 Uiso calc R 1 . .
    H H8B 0.3411 0.7821 -0.0309 0.022 Uiso calc R 1 . .
    H H8C 0.4081 0.8325 0.0638 0.022 Uiso calc R 1 . .
loop_
    _atom_site_aniso_label
    _atom_site_aniso_U_11
    _atom_site_aniso_U_22
    _atom_site_aniso_U_33
    _atom_site_aniso_U_12
    _atom_site_aniso_U_13
    _atom_site_aniso_U_23
    Zn1 0.01114(14) 0.00947(15) 0.00651(15) -0.00633(11) 0.00174(10)
                                                                    -0.00251(11)
    Cl1 0.0133(3) 0.0225(3) 0.0240(3) -0.0108(2) 0.0033(2) -0.0142(3)
    Cl2 0.0385(3) 0.0201(3) 0.0117(3) -0.0224(3) 0.0131(2) -0.0079(2)
    Cl3 0.0459(4) 0.0147(3) 0.0096(3) -0.0169(3) 0.0118(3) -0.0070(2)
    Cl4 0.0107(3) 0.0210(3) 0.0218(3) -0.0008(2) 0.0008(2) -0.0011(2)
    S1 0.0094(2) 0.0116(3) 0.0101(3) -0.0057(2) 0.00321(19) -0.0072(2)
    S2 0.0108(2) 0.0074(3) 0.0111(3) -0.0043(2) 0.00468(19) -0.0010(2)
    N1 0.0165(9) 0.0154(10) 0.0116(9) -0.0103(8) 0.0072(7) -0.0096(8)
    N2 0.0187(9) 0.0095(9) 0.0126(9) -0.0087(8) 0.0098(8) -0.0047(8)
    N3 0.0162(9) 0.0258(11) 0.0145(10) -0.0111(8) 0.0032(8) -0.0134(9)
    N4 0.0217(10) 0.0070(9) 0.0184(10) -0.0043(8) 0.0096(8) -0.0001(8)
    C1 0.0161(10) 0.0096(10) 0.0106(10) -0.0081(9) 0.0045(8) -0.0052(8)
    C2 0.0124(10) 0.0098(10) 0.0135(11) -0.0081(8) 0.0058(8) -0.0059(9)
    C3 0.0107(9) 0.0075(10) 0.0143(11) -0.0058(8) 0.0029(8) -0.0054(8)
    C4 0.0168(10) 0.0091(10) 0.0110(10) -0.0076(9) 0.0059(8) -0.0047(9)
    C5 0.0128(10) 0.0099(10) 0.0150(11) -0.0072(8) 0.0056(8) -0.0077(9)
    C6 0.0101(9) 0.0085(10) 0.0116(10) -0.0044(8) 0.0018(8) -0.0053(9)
    C7 0.0121(10) 0.0199(12) 0.0187(12) -0.0077(9) 0.0019(9) -0.0116(10)
    C8 0.0125(10) 0.0106(11) 0.0130(11) -0.0035(9) 0.0001(9) -0.0016(9)
_geom_special_details
;
All e.s.d.'s (except the e.s.d. in the dihedral angle between two l.s. planes)
are estimated using the full covariance matrix. The cell e.s.d.'s are taken
into account individually in the estimation of e.s.d.'s in distances, angles
and torsion angles; correlations between e.s.d.'s in cell parameters are only
used when they are defined by crystal symmetry. An approximate (isotropic)
treatment of cell e.s.d.'s is used for estimating e.s.d.'s involving l.s.
planes.
;
loop_
    _geom_bond_atom_site_label_1
    _geom_bond_atom_site_label_2
    _geom_bond_site_symmetry_2
    _geom_bond_distance
    _geom_bond_publ_flag
    Zn1 Cl1 . 2.2531(6) y
    Zn1 Cl3 . 2.2642(6) y
    Zn1 Cl2 . 2.2707(6) y
    Zn1 Cl4 . 2.2788(6) y
    S1 C1 . 1.720(2) ?
    S1 C3 . 1.746(2) ?
    S2 C4 . 1.729(2) ?
    S2 C6 . 1.752(2) ?
    N1 C1 . 1.330(3) ?
    N1 C2 . 1.403(3) ?
    N1 H1A . 0.8730 ?
    N2 C4 . 1.334(3) ?
    N2 C5 . 1.402(3) ?
    N2 H2A . 0.8877 ?
    N3 C1 . 1.324(3) ?
    N3 H3A . 0.8747 ?
    N3 H3B . 0.8322 ?
    N4 C4 . 1.317(3) ?
    N4 H4A . 0.8693 ?
    N4 H4B . 0.8932 ?
    C2 C3 . 1.340(3) ?
    C2 C5 . 1.466(3) ?
    C3 C7 . 1.495(3) ?
    C5 C6 . 1.340(3) ?
    C6 C8 . 1.497(3) ?
    C7 H7A . 0.9800 ?
    C7 H7B . 0.9800 ?
    C7 H7C . 0.9800 ?
    C8 H8A . 0.9800 ?
    C8 H8B . 0.9800 ?
    C8 H8C . 0.9800 ?
loop_
    _geom_angle_atom_site_label_1
    _geom_angle_atom_site_label_2
    _geom_angle_atom_site_label_3
    _geom_angle_site_symmetry_1
    _geom_angle_site_symmetry_3
    _geom_angle
    _geom_angle_publ_flag
    Cl1 Zn1 Cl3 . . 110.69(3) y
    Cl1 Zn1 Cl2 . . 110.34(2) y
    Cl3 Zn1 Cl2 . . 106.06(2) y
    Cl1 Zn1 Cl4 . . 111.25(3) y
    Cl3 Zn1 Cl4 . . 108.19(3) y
    Cl2 Zn1 Cl4 . . 110.16(3) y
    C1 S1 C3 . . 91.07(10) ?
    C4 S2 C6 . . 91.00(11) ?
    C1 N1 C2 . . 114.04(18) ?
    C1 N1 H1A . . 123.1 ?
    C2 N1 H1A . . 122.8 ?
    C4 N2 C5 . . 114.14(18) ?
    C4 N2 H2A . . 123.8 ?
    C5 N2 H2A . . 121.9 ?
    C1 N3 H3A . . 117.0 ?
    C1 N3 H3B . . 116.7 ?
    H3A N3 H3B . . 123.6 ?
    C4 N4 H4A . . 114.3 ?
    C4 N4 H4B . . 119.7 ?
    H4A N4 H4B . . 125.8 ?
    N3 C1 N1 . . 125.5(2) ?
    N3 C1 S1 . . 123.29(17) ?
    N1 C1 S1 . . 111.22(16) ?
    C3 C2 N1 . . 113.22(18) ?
    C3 C2 C5 . . 127.2(2) ?
    N1 C2 C5 . . 119.60(19) ?
    C2 C3 C7 . . 128.8(2) ?
    C2 C3 S1 . . 110.42(16) ?
    C7 C3 S1 . . 120.71(16) ?
    N4 C4 N2 . . 126.2(2) ?
    N4 C4 S2 . . 122.76(17) ?
    N2 C4 S2 . . 110.99(17) ?
    C6 C5 N2 . . 113.51(19) ?
    C6 C5 C2 . . 127.9(2) ?
    N2 C5 C2 . . 118.63(19) ?
    C5 C6 C8 . . 128.4(2) ?
    C5 C6 S2 . . 110.35(17) ?
    C8 C6 S2 . . 121.27(16) ?
    C3 C7 H7A . . 109.5 ?
    C3 C7 H7B . . 109.5 ?
    H7A C7 H7B . . 109.5 ?
    C3 C7 H7C . . 109.5 ?
    H7A C7 H7C . . 109.5 ?
    H7B C7 H7C . . 109.5 ?
    C6 C8 H8A . . 109.5 ?
    C6 C8 H8B . . 109.5 ?
    H8A C8 H8B . . 109.5 ?
    C6 C8 H8C . . 109.5 ?
    H8A C8 H8C . . 109.5 ?
    H8B C8 H8C . . 109.5 ?
loop_
    _geom_torsion_atom_site_label_1
    _geom_torsion_atom_site_label_2
    _geom_torsion_atom_site_label_3
    _geom_torsion_atom_site_label_4
    _geom_torsion_site_symmetry_1
    _geom_torsion_site_symmetry_2
    _geom_torsion_site_symmetry_3
    _geom_torsion_site_symmetry_4
    _geom_torsion
    _geom_torsion_publ_flag
    C2 N1 C1 N3 . . . . -179.8(2) ?
    C2 N1 C1 S1 . . . . 0.0(2) ?
    C3 S1 C1 N3 . . . . -179.3(2) ?
    C3 S1 C1 N1 . . . . 0.85(17) ?
    C1 N1 C2 C3 . . . . -1.2(3) ?
    C1 N1 C2 C5 . . . . 179.0(2) ?
    N1 C2 C3 C7 . . . . -175.7(2) ?
    C5 C2 C3 C7 . . . . 4.1(4) ?
    N1 C2 C3 S1 . . . . 1.8(2) ?
    C5 C2 C3 S1 . . . . -178.40(18) ?
    C1 S1 C3 C2 . . . . -1.52(18) ?
    C1 S1 C3 C7 . . . . 176.21(19) ?
    C5 N2 C4 N4 . . . . 179.3(2) ?
    C5 N2 C4 S2 . . . . 0.2(2) ?
    C6 S2 C4 N4 . . . . -178.7(2) ?
    C6 S2 C4 N2 . . . . 0.43(18) ?
    C4 N2 C5 C6 . . . . -1.1(3) ?
    C4 N2 C5 C2 . . . . 178.5(2) ?
    C3 C2 C5 C6 . . . . -112.4(3) ?
    N1 C2 C5 C6 . . . . 67.4(3) ?
    C3 C2 C5 N2 . . . . 68.0(3) ?
    N1 C2 C5 N2 . . . . -112.2(2) ?
    N2 C5 C6 C8 . . . . -177.4(2) ?
    C2 C5 C6 C8 . . . . 3.0(4) ?
    N2 C5 C6 S2 . . . . 1.3(2) ?
    C2 C5 C6 S2 . . . . -178.20(18) ?
    C4 S2 C6 C5 . . . . -1.01(17) ?
    C4 S2 C6 C8 . . . . 177.88(18) ?
loop_
    _geom_hbond_atom_site_label_D
    _geom_hbond_atom_site_label_H
    _geom_hbond_atom_site_label_A
    _geom_hbond_site_symmetry_A
    _geom_hbond_distance_DH
    _geom_hbond_distance_HA
    _geom_hbond_distance_DA
    _geom_hbond_angle_DHA
    _geom_hbond_publ_flag
    N1 H1A Cl2 2_666 0.87 2.78 3.440(3) 133 y
    N2 H2A Cl4 1_545 0.89 2.79 3.487(2) 137 y
    N3 H3A Cl4 2_576 0.87 2.50 3.322(3) 156 y
    N3 H3B Cl2 1_454 0.83 2.36 3.196(3) 179 y
    N4 H4A Cl1 2_766 0.87 2.44 3.280(3) 162 y
    N4 H4B Cl3 1_545 0.89 2.38 3.189(2) 151 y
data_global
_journal_date_recd_electronic     2009-09-02
_journal_date_accepted     2009-10-13
_journal_name_full     'Acta Crystallographica, Section E'
_journal_year     2009
_journal_volume     65
_journal_issue     11
_journal_page_first     m1456
_journal_page_last     m1456
_journal_paper_category     QM
_journal_coeditor_code     LH2898
_publ_contact_author_name     'Ali  Reza Mahjoub'
_publ_contact_author_address
;
Department of Chemistry
Tarbiat Modares University
Tehran
Tehran
14115-175
Iran
;
_publ_contact_author_email     mahjoubaa@modares.ac.ir
_publ_contact_author_fax     '+982182883455'
_publ_contact_author_phone     '+982182883442'
_publ_section_title
;
2,2'-Diamino-5,5'-dimethyl-4,4'-bi-1,3-thiazolium tetrachloridozincate(II)
;
loop_
    _publ_author_name
    _publ_author_footnote
    _publ_author_address
    'Hosseinian, Akram' .
;
Engineering Science
University of Tehran
Tehran
Tehran
11365-4563
Iran
;
    'Mahjoub, Ali  Reza' .
;
Department of Chemistry
Tarbiat Modares University
Tehran
Tehran
14115-175
Iran
;
