# Supplementary material for: 2,2′-Diamino-5,5′-dimethyl-4,4′-bi-1,3-thia­zolium tetra­chlorido­zincate(II)
Source: Acta Crystallogr Sect E Struct Rep Online. 2009 Oct 28;65(Pt 11):m1456. doi: 10.1107/S1600536809042007 (PMC2971375; doi:10.1107/S1600536809042007)
Supplement: Supplementary file 2 [file e-65-m1456-Isup2.hkl]

# 
# h,k,l, Fc-squared, Fo-squared, sigma(Fo-squared) and status flag 
# 
data_I
_shelx_title ' H22 in P-1' 
_shelx_refln_list_code          4 
_shelx_F_calc_maximum      139.19 
_exptl_crystal_F_000       436.00 
_reflns_d_resolution_high  0.7820 
 
loop_ 
 _symmetry_equiv_pos_as_xyz 
 'x, y, z' 
 '-x, -y, -z' 
 
_cell_length_a     8.9149 
_cell_length_b     9.6487 
_cell_length_c    11.7361 
_cell_angle_alpha  65.754 
_cell_angle_beta   89.126 
_cell_angle_gamma  62.496 
 
_shelx_F_squared_multiplier     1.000 
 
loop_ 
 _refln_index_h 
 _refln_index_k 
 _refln_index_l 
 _refln_F_squared_calc 
 _refln_F_squared_meas 
 _refln_F_squared_sigma 
 _refln_observed_status 
   1   0   0      449.76      456.68     15.29 o 
   2   0   0     1812.80     1713.06     46.90 o 
   3   0   0      426.34      425.82     11.11 o 
   4   0   0     1475.67     1406.69     34.15 o 
   5   0   0       62.27       49.89      8.88 o 
   6   0   0      232.45      217.12     14.31 o 
   7   0   0     1637.83     1620.58     40.98 o 
   8   0   0     2013.42     2010.02     50.73 o 
   9   0   0      384.26      356.15     17.37 o 
  -9   1   0        7.34        9.16      3.39 o 
  -8   1   0       52.61       54.08      4.55 o 
  -7   1   0     1074.38     1065.03     28.59 o 
  -6   1   0       11.36       14.85      2.36 o 
  -5   1   0     1730.50     1755.78     43.14 o 
  -4   1   0     4110.75     4106.76     96.35 o 
  -3   1   0     2541.22     2538.13     59.93 o 
  -2   1   0     7142.90     7004.45    161.89 o 
  -1   1   0     8569.28     8132.98    392.34 o 
   0   1   0       36.06       30.00      1.25 o 
   1   1   0     1297.84     1267.56     32.17 o 
   2   1   0     6175.57     5675.05    150.02 o 
   3   1   0       20.74       23.02      1.41 o 
   4   1   0     4203.32     4328.18     81.68 o 
   5   1   0      647.91      667.00     13.81 o 
   6   1   0       88.56       83.10      5.59 o 
   7   1   0      534.37      511.26     14.97 o 
   8   1   0      152.52      159.87      7.12 o 
   9   1   0      401.44      401.06     13.73 o 
  10   1   0       17.90       14.91      3.41 o 
  -8   2   0        3.66        5.35      2.84 o 
  -7   2   0       65.34       60.82      4.73 o 
  -6   2   0     5551.68     5502.51    130.27 o 
  -5   2   0      958.02      908.93     24.10 o 
  -4   2   0        3.20        9.85      2.08 o 
  -3   2   0      389.98      401.78     13.99 o 
  -2   2   0     1112.39     1119.46     27.29 o 
  -1   2   0      358.24      381.73      9.88 o 
   0   2   0     4961.02     4568.67    340.17 o 
   1   2   0    10891.22    10832.10    877.77 o 
   2   2   0        8.05       23.60      1.02 o 
   3   2   0     2072.50     1997.69     38.13 o 
   4   2   0      640.34      660.10     13.45 o 
   5   2   0     1859.23     1906.59     36.94 o 
   6   2   0     1891.91     1903.31     37.18 o 
   7   2   0       26.76       29.57      3.82 o 
   8   2   0       43.64       43.28      3.51 o 
   9   2   0      253.80      240.50     17.64 o 
  10   2   0     2207.93     2183.31     55.71 o 
  -7   3   0     1488.10     1445.55     41.19 o 
  -6   3   0      381.38      368.33     12.56 o 
  -5   3   0        5.10       11.76      3.43 o 
  -4   3   0      339.98      351.15     10.91 o 
  -3   3   0      994.42     1041.08     26.45 o 
  -2   3   0      108.36      130.59      4.65 o 
  -1   3   0      163.10      194.50      7.05 o 
   0   3   0      543.08      484.22     23.73 o 
   1   3   0     6115.88     6594.46    152.47 o 
   2   3   0     2759.47     2863.74     66.82 o 
   3   3   0     4332.58     4105.64     77.51 o 
   4   3   0      159.65      179.54      5.34 o 
   5   3   0     3915.70     3898.09     74.03 o 
   6   3   0     3767.92     3778.16     72.06 o 
   7   3   0      255.12      247.90     14.02 o 
   8   3   0      486.17      474.85     14.38 o 
   9   3   0      315.52      314.64     11.20 o 
  10   3   0     1080.00     1073.64     29.88 o 
  11   3   0       36.99       37.92      4.58 o 
  -7   4   0      183.99      160.85     12.98 o 
  -6   4   0       61.07       52.38      4.68 o 
  -5   4   0      828.44      864.55     24.05 o 
  -4   4   0     3180.13     3188.89     76.82 o 
  -3   4   0     1650.12     1696.09     74.46 o 
  -2   4   0        6.12        9.13      5.38 o 
  -1   4   0     1773.21     1787.89     45.91 o 
   0   4   0     3668.65     3774.37    127.47 o 
   1   4   0      225.83      233.94      6.54 o 
   2   4   0     2003.21     2130.32     50.18 o 
   3   4   0       36.16       58.91      9.33 o 
   4   4   0    19373.22    19390.65    361.60 o 
   5   4   0     2621.23     2782.60     53.49 o 
   6   4   0       11.72       11.00      1.55 o 
   7   4   0      660.14      658.66     17.29 o 
   8   4   0       77.96       75.46      4.40 o 
   9   4   0      624.23      617.19     18.28 o 
  10   4   0      160.86      145.33      7.36 o 
  11   4   0      990.79     1005.27     42.38 o 
  -6   5   0      621.46      592.10     28.51 o 
  -5   5   0        7.53       11.45      4.86 o 
  -4   5   0      198.22      185.81     12.15 o 
  -3   5   0     1931.36     2053.90     70.49 o 
  -2   5   0      970.63      911.95     28.01 o 
  -1   5   0     1726.01     1635.40     40.04 o 
   0   5   0     2053.73     2159.02     51.69 o 
   1   5   0      339.85      327.85      9.14 o 
   2   5   0     5308.90     5959.84    138.35 o 
   3   5   0     3335.36     3201.61    110.89 o 
   4   5   0     4846.85     4731.25    110.49 o 
   5   5   0      115.24      142.37      5.28 o 
   6   5   0     3665.66     3642.98     70.01 o 
   7   5   0      103.13      102.16      4.16 o 
   8   5   0     2001.97     2040.50     50.41 o 
   9   5   0       12.17       14.54      2.81 o 
  10   5   0      110.62      105.44      6.06 o 
  11   5   0       16.22        9.52      3.13 o 
  -5   6   0      164.75      149.87     12.43 o 
  -4   6   0      655.12      674.24     30.26 o 
  -3   6   0       58.93       56.14      6.87 o 
  -2   6   0     2885.88     3174.74    111.42 o 
  -1   6   0     1350.23     1611.65     59.33 o 
   0   6   0      802.81      811.42     49.38 o 
   1   6   0        4.45       21.02      3.68 o 
   2   6   0      242.63      260.86      7.83 o 
   3   6   0      709.35      746.10     19.08 o 
   4   6   0     1407.97     1229.64     52.73 o 
   5   6   0      827.13      819.11     31.38 o 
   6   6   0       27.95       34.73      2.82 o 
   7   6   0      394.21      414.12     12.61 o 
   8   6   0      578.12      617.11     17.76 o 
   9   6   0      855.67      844.89     23.56 o 
  10   6   0     1011.76     1052.76     29.09 o 
  11   6   0      120.77      104.65      6.59 o 
  -4   7   0      194.07      204.59     14.79 o 
  -3   7   0      565.03      590.23     27.81 o 
  -2   7   0      806.82      863.35     36.34 o 
  -1   7   0      572.83      619.88     27.69 o 
   0   7   0      663.16      774.54     32.58 o 
   1   7   0        3.69       -0.62      2.50 o 
   2   7   0       41.55       36.91      5.13 o 
   3   7   0        3.98        4.37      2.77 o 
   4   7   0       39.46       36.90      2.50 o 
   5   7   0       10.02       33.72      3.82 o 
   6   7   0        0.63        2.94      2.25 o 
   7   7   0     3709.86     3799.92     90.90 o 
   8   7   0       17.15       14.54      2.64 o 
   9   7   0      644.80      631.90     18.82 o 
  10   7   0     1665.20     1665.82     43.40 o 
  11   7   0      117.57      103.26      6.72 o 
  -2   8   0       11.12        6.38      5.55 o 
  -1   8   0      132.99      138.68     11.87 o 
   0   8   0     1557.24     1854.92     69.94 o 
   1   8   0      262.94      335.90     18.13 o 
   2   8   0      704.81      795.17     33.28 o 
   3   8   0     3291.02     3533.71    122.55 o 
   4   8   0      224.50      204.40     11.53 o 
   5   8   0       77.36       69.05      6.18 o 
   6   8   0      576.80      515.81     21.78 o 
   7   8   0       59.36       58.59      9.06 o 
   8   8   0     2486.59     2733.18     94.31 o 
   9   8   0     2146.72     2211.28     57.39 o 
  10   8   0        9.06        6.55      2.97 o 
  -1   9   0       73.42       82.64     10.96 o 
   0   9   0      794.07      987.23     42.60 o 
   1   9   0     1952.83     2469.64     91.44 o 
   2   9   0      619.85      710.96     31.86 o 
   3   9   0      390.89      382.30     19.74 o 
   4   9   0     2445.22     2519.30     89.82 o 
   5   9   0       15.26        9.50      3.75 o 
   6   9   0       29.19       20.12      4.37 o 
   7   9   0      465.73      454.50     20.79 o 
   8   9   0     2983.48     3146.88    110.62 o 
   9   9   0       39.46       25.74      6.45 o 
  10   9   0      962.43     1011.94     41.02 o 
   1  10   0      297.03      320.32     20.42 o 
   2  10   0       72.42       75.43     10.27 o 
   3  10   0     1882.78     2069.27     77.83 o 
   4  10   0      744.10      785.77     34.03 o 
   5  10   0        8.61        4.72      3.95 o 
   6  10   0       28.00       20.88      5.48 o 
   7  10   0      728.91      714.85     30.69 o 
   8  10   0      414.70      382.26     19.46 o 
   9  10   0      230.62      186.99     12.85 o 
   4  11   0      698.96      691.95     32.56 o 
   5  11   0        9.37        6.45      4.86 o 
   6  11   0      247.40      224.01     14.79 o 
   7  11   0        9.87        4.58      4.65 o 
  -9 -10   1     1226.10     1257.87     50.40 o 
  -8 -10   1      343.91      305.31     17.23 o 
  -7 -10   1       69.59       66.82      7.77 o 
  -6 -10   1        4.81        1.11      3.95 o 
  -5 -10   1      988.53      932.32     38.80 o 
  -4 -10   1      130.65       97.45      9.86 o 
  -3 -10   1       35.68       41.97      8.19 o 
  -2 -10   1     1027.70     1109.15     47.51 o 
 -10  -9   1       31.56       54.25     13.25 o 
  -9  -9   1      372.08      443.89     23.34 o 
  -8  -9   1        6.19        8.32      4.58 o 
  -7  -9   1      295.58      269.72     14.86 o 
  -6  -9   1     2306.75     2265.02     81.31 o 
  -5  -9   1      940.51      918.44     36.99 o 
  -4  -9   1      451.81      397.34     19.67 o 
  -3  -9   1       62.87       63.77      8.12 o 
  -2  -9   1      160.65      158.27     12.70 o 
  -1  -9   1      130.15      132.36     12.01 o 
   0  -9   1      433.77      470.54     25.64 o 
 -10  -8   1       32.77       30.72      4.22 o 
  -9  -8   1      517.43      521.18     25.69 o 
  -8  -8   1     1480.46     1783.52     66.56 o 
  -7  -8   1      987.26      930.23     36.73 o 
  -6  -8   1      427.22      373.72     17.45 o 
  -5  -8   1     1528.49     1443.53     53.19 o 
  -4  -8   1        9.10        6.17      3.40 o 
  -3  -8   1       26.86       30.87      5.20 o 
  -2  -8   1      177.09      172.12     11.80 o 
  -1  -8   1      593.27      663.83     30.19 o 
   0  -8   1     1556.03     1886.91     71.95 o 
   1  -8   1     1977.55     2401.05     89.26 o 
   2  -8   1      162.39      171.52     13.95 o 
 -11  -7   1      356.45      346.92     13.25 o 
 -10  -7   1      415.49      411.71     14.19 o 
  -9  -7   1      478.74      462.08     14.94 o 
  -8  -7   1      646.04      647.75     24.77 o 
  -7  -7   1      189.95      167.79      7.09 o 
  -6  -7   1     1049.46     1065.50     31.32 o 
  -5  -7   1      301.53      303.65     14.24 o 
  -4  -7   1     4986.18     5031.10    170.26 o 
  -3  -7   1     4211.43     4434.55    151.22 o 
  -2  -7   1       20.03       11.86      3.89 o 
  -1  -7   1     1129.42     1276.92     49.13 o 
   0  -7   1      110.88      113.07      9.65 o 
   1  -7   1      208.94      244.07     15.00 o 
   2  -7   1      197.20      216.34     14.58 o 
   3  -7   1      575.79      609.75     29.07 o 
 -11  -6   1      296.64      291.04     11.68 o 
 -10  -6   1        8.81       10.30      3.04 o 
  -9  -6   1      175.22      196.25      8.19 o 
  -8  -6   1      910.24      907.41     24.54 o 
  -7  -6   1      315.91      298.27      9.90 o 
  -6  -6   1        2.35        2.70      1.59 o 
  -5  -6   1     3840.17     3898.43    116.68 o 
  -4  -6   1      424.91      360.13     11.23 o 
  -3  -6   1     1244.04     1268.17     31.06 o 
  -2  -6   1      289.76      343.66     15.78 o 
  -1  -6   1      773.41      821.96     32.55 o 
   0  -6   1      213.22      232.04     13.06 o 
   1  -6   1      101.67       92.38      8.26 o 
   2  -6   1     1313.77     1455.83     55.36 o 
   3  -6   1      260.09      260.72     15.56 o 
   4  -6   1       51.26       48.22      7.56 o 
 -11  -5   1       39.52       39.17      4.64 o 
 -10  -5   1      434.50      432.92     14.55 o 
  -9  -5   1     1942.08     2028.99     50.86 o 
  -8  -5   1        1.80        3.16      1.81 o 
  -7  -5   1      952.15      908.66     23.87 o 
  -6  -5   1       87.01       80.25      3.88 o 
  -5  -5   1     2646.75     2642.74     62.99 o 
  -4  -5   1     2260.60     2279.33     54.35 o 
  -3  -5   1     1981.28     1939.94     75.89 o 
  -2  -5   1     6431.81     7008.18    162.39 o 
  -1  -5   1       26.32       12.83      1.77 o 
   0  -5   1       88.35       80.71      6.59 o 
   1  -5   1     2075.98     2183.82    120.35 o 
   2  -5   1      589.27      615.56     26.17 o 
   3  -5   1       52.19       53.64      6.52 o 
   4  -5   1     1016.76     1028.82     41.40 o 
   5  -5   1       49.19       37.61      6.87 o 
 -11  -4   1      605.89      595.32     19.27 o 
 -10  -4   1      350.63      339.30     12.28 o 
  -9  -4   1     1364.40     1345.99     35.15 o 
  -8  -4   1      352.04      335.89     10.96 o 
  -7  -4   1      457.46      422.18     12.47 o 
  -6  -4   1      207.09      190.87      6.58 o 
  -5  -4   1     2595.01     2516.87     59.85 o 
  -4  -4   1     3936.23     3961.89     92.64 o 
  -3  -4   1      372.10      271.54     16.36 o 
  -1  -4   1    14378.39    16144.68    373.22 o 
   0  -4   1      264.90      203.62      9.11 o 
   1  -4   1     1507.99     1540.76     37.79 o 
   2  -4   1      133.72      120.08      6.91 o 
   3  -4   1      108.95      116.39      8.54 o 
   4  -4   1      485.58      463.78     14.02 o 
   5  -4   1      992.14     1017.50     40.98 o 
   6  -4   1      824.37      812.30     35.22 o 
 -11  -3   1      117.94      107.61      6.99 o 
 -10  -3   1      541.11      502.77     16.42 o 
  -9  -3   1      195.82      205.00      8.42 o 
  -8  -3   1     3163.32     3193.71     76.97 o 
  -7  -3   1      173.76      157.98      6.16 o 
  -6  -3   1     1648.02     1703.22     41.48 o 
  -5  -3   1        0.21        4.72      3.40 o 
  -4  -3   1     4673.52     4601.89    107.11 o 
  -3  -3   1     1216.44     1231.55     32.40 o 
  -1  -3   1      165.98      141.97      5.18 o 
   0  -3   1     2700.09     2460.14     57.81 o 
   1  -3   1     5275.09     5141.34    119.49 o 
   2  -3   1      253.15      263.40     12.09 o 
   3  -3   1      351.53      356.33     19.09 o 
   4  -3   1      336.21      293.50      9.56 o 
   5  -3   1      749.10      764.02     21.28 o 
   6  -3   1      256.62      242.35      9.44 o 
   7  -3   1      254.10      249.45     10.37 o 
 -10  -2   1       65.29       60.41      5.33 o 
  -9  -2   1      356.17      354.73     12.33 o 
  -8  -2   1        2.10        7.40      4.09 o 
  -7  -2   1      963.98      932.07     24.46 o 
  -6  -2   1     1203.94     1262.54     31.49 o 
  -5  -2   1     3224.72     3126.10     73.60 o 
  -4  -2   1      167.63      143.84      4.66 o 
  -3  -2   1     1732.54     1732.21     40.92 o 
  -2  -2   1       70.80       94.63      3.89 o 
   0  -2   1     6201.27     6048.01    141.35 o 
   1  -2   1     8528.61     7715.19    406.05 o 
   2  -2   1      842.68      885.77     22.02 o 
   3  -2   1       36.21       38.58      2.31 o 
   4  -2   1      247.52      221.90      7.49 o 
   5  -2   1      956.15      929.46     24.68 o 
   6  -2   1      139.81      130.69      6.25 o 
   7  -2   1      148.71      134.90      6.85 o 
   8  -2   1       49.98       45.44      5.00 o 
 -10  -1   1        1.55        9.80      4.68 o 
  -9  -1   1      591.05      576.85     17.84 o 
  -8  -1   1      541.22      584.77     17.30 o 
  -7  -1   1        9.60       17.30      7.80 o 
  -6  -1   1      709.99      743.89     19.75 o 
  -5  -1   1     1336.16     1334.74     32.78 o 
  -4  -1   1      987.37     1004.98     26.05 o 
  -3  -1   1     3925.73     3930.64     91.33 o 
  -2  -1   1     1315.74     1256.64     41.35 o 
  -1  -1   1     1141.90     1235.26     40.52 o 
   0  -1   1      207.47      188.90     12.41 o 
   1  -1   1      251.00      288.53      7.46 o 
   2  -1   1     3463.33     3334.91     77.87 o 
   3  -1   1     1245.00     1258.03     30.67 o 
   4  -1   1      453.38      435.98     12.22 o 
   5  -1   1     3544.48     3441.93     81.91 o 
   6  -1   1      687.50      678.87     19.09 o 
   7  -1   1        7.04        5.40      2.60 o 
   8  -1   1     1037.33     1028.76     32.19 o 
   9  -1   1      166.46      152.62      9.41 o 
 -10   0   1      335.08      300.90     15.42 o 
  -9   0   1      386.95      374.87     13.39 o 
  -8   0   1       13.08        8.07      2.40 o 
  -7   0   1     1091.86     1063.07     28.06 o 
  -6   0   1      243.10      230.87     12.16 o 
  -5   0   1     6092.73     6064.25    172.79 o 
  -4   0   1      889.09      899.19     22.44 o 
  -3   0   1     1504.86     1599.76     38.01 o 
  -2   0   1      195.12      189.07      5.17 o 
  -1   0   1     2730.04     2631.71     85.34 o 
   0   0   1        6.38       16.86      0.90 o 
   1   0   1     5398.44     4975.62    225.90 o 
   2   0   1     3333.91     3362.03     78.20 o 
   3   0   1     9694.08     9508.71    219.48 o 
   4   0   1     4034.48     4105.56     96.09 o 
   5   0   1      502.51      453.83     12.86 o 
   6   0   1      244.22      264.24      6.89 o 
   7   0   1      479.80      485.01     22.81 o 
   8   0   1        3.83        2.50      2.25 o 
   9   0   1      484.53      479.37     30.03 o 
  -9   1   1      422.74      394.32     14.73 o 
  -8   1   1      737.65      743.33     21.83 o 
  -7   1   1      194.67      231.50      8.88 o 
  -6   1   1     1099.34     1086.01     28.31 o 
  -5   1   1        5.08        8.00      1.63 o 
  -4   1   1     1216.85     1185.67     36.67 o 
  -3   1   1     2995.71     2990.81     70.19 o 
  -2   1   1     2050.14     1871.81     44.07 o 
  -1   1   1     5141.54     4805.67    145.31 o 
   0   1   1     2062.03     2009.26     61.02 o 
   1   1   1        5.52       16.32      0.67 o 
   2   1   1     6602.59     6996.60    160.92 o 
   3   1   1     3798.18     3935.83     74.14 o 
   4   1   1      305.92      371.73      8.11 o 
   5   1   1     7080.05     7348.36    175.11 o 
   6   1   1      792.39      773.26     16.29 o 
   7   1   1      261.85      240.92      8.67 o 
   8   1   1       57.18       43.86      3.83 o 
   9   1   1     1382.48     1344.30     35.97 o 
  10   1   1       42.25       38.27      4.76 o 
  -8   2   1        3.52        2.17      2.48 o 
  -7   2   1       76.21       63.06      4.70 o 
  -6   2   1      866.60      877.90     24.05 o 
  -5   2   1      711.83      725.34     19.81 o 
  -4   2   1     1231.98     1196.25     30.04 o 
  -3   2   1     1308.54     1370.91     33.50 o 
  -2   2   1     4545.84     4401.60    102.49 o 
  -1   2   1     6576.61     6332.99    309.17 o 
   0   2   1     1877.52     1703.41     79.50 o 
   1   2   1     3940.50     3711.66    110.41 o 
   2   2   1     6582.78     6215.87    174.52 o 
   3   2   1     4452.99     4545.86     85.52 o 
   4   2   1     7017.86     7293.09    136.74 o 
   5   2   1     6436.02     6721.59    126.32 o 
   6   2   1      414.39      439.59      9.99 o 
   7   2   1      142.35      119.60      5.38 o 
   8   2   1      310.73      336.91     11.32 o 
   9   2   1      427.02      409.10     13.79 o 
  10   2   1       38.80       33.49      4.32 o 
  -8   3   1      122.21      111.51     11.45 o 
  -7   3   1      808.32      792.15     23.36 o 
  -6   3   1        9.45       14.62      2.76 o 
  -5   3   1      451.55      455.73     14.00 o 
  -4   3   1      504.08      469.22     13.73 o 
  -3   3   1      204.81      198.13      6.73 o 
  -2   3   1     1427.81     1618.55     39.16 o 
  -1   3   1      981.56     1036.67     25.28 o 
   0   3   1     1961.11     1904.72     60.73 o 
   1   3   1     2427.40     2472.20     46.96 o 
   2   3   1       58.29       81.36      5.28 o 
   3   3   1     5009.69     4927.17     92.85 o 
   4   3   1      670.66      617.45     12.81 o 
   5   3   1      749.50      727.71     15.12 o 
   6   3   1     2570.64     2730.69     52.69 o 
   7   3   1      661.28      646.88     14.28 o 
   8   3   1     1263.43     1333.30     34.36 o 
   9   3   1     1942.03     1981.70     50.04 o 
  10   3   1       20.73       19.81      4.41 o 
  -7   4   1      347.09      353.98     34.84 o 
  -6   4   1        3.53        3.93      2.81 o 
  -5   4   1     2418.82     2432.83     60.23 o 
  -4   4   1       31.99       28.00      2.95 o 
  -3   4   1        6.33        6.44      1.59 o 
  -2   4   1     1397.08     1537.23     37.76 o 
  -1   4   1     3802.10     3582.12     84.05 o 
   0   4   1      247.03      203.37      6.71 o 
   1   4   1       48.70       49.59      7.32 o 
   2   4   1      941.28     1024.19     37.10 o 
   3   4   1      643.75      676.57     17.25 o 
   4   4   1     1647.73     1695.82     33.17 o 
   5   4   1     2792.23     2991.33     57.41 o 
   6   4   1      770.06      716.95     15.34 o 
   7   4   1     1410.04     1455.14     34.06 o 
   8   4   1      932.28      933.70     24.99 o 
   9   4   1       12.04       15.07      2.77 o 
  10   4   1       46.52       50.93      4.76 o 
  11   4   1      259.41      235.65     10.50 o 
  -6   5   1     1315.63     1279.16     51.61 o 
  -5   5   1      232.30      237.31     14.69 o 
  -4   5   1      349.78      354.25     11.93 o 
  -3   5   1       20.59       15.03      3.12 o 
  -2   5   1      735.09      756.34     24.81 o 
  -1   5   1     2907.76     3215.31     76.24 o 
   0   5   1      532.58      552.71     14.62 o 
   1   5   1     1336.39     1343.38     32.62 o 
   2   5   1     2809.03     2983.81    114.80 o 
   3   5   1     2550.84     2608.27     61.82 o 
   4   5   1     1322.22     1381.04     33.76 o 
   5   5   1      332.06      307.02      7.61 o 
   6   5   1     1405.46     1455.63     29.34 o 
   7   5   1     1903.55     1958.21     38.90 o 
   8   5   1      832.81      822.89     19.47 o 
   9   5   1     4377.41     4500.64    107.49 o 
  10   5   1      401.17      413.10     14.04 o 
  11   5   1       59.16       56.73      5.57 o 
  -5   6   1      450.26      473.43     24.32 o 
  -4   6   1      496.89      492.92     23.85 o 
  -3   6   1       38.78       58.98      7.42 o 
  -2   6   1     3775.32     3972.15    116.19 o 
  -1   6   1     1483.62     1642.33     55.44 o 
   0   6   1     2240.33     2385.53     83.77 o 
   1   6   1       92.60      102.41      4.13 o 
   2   6   1     4107.27     4462.34    111.71 o 
   4   6   1       71.58       67.29      5.23 o 
   5   6   1     1023.23     1116.64     23.13 o 
   6   6   1     2045.66     2142.82     42.44 o 
   7   6   1      572.73      570.68     13.27 o 
   8   6   1     2363.20     2594.68     61.30 o 
   9   6   1      337.45      317.07     11.10 o 
  10   6   1       43.25       40.65      4.23 o 
  11   6   1       10.58       11.11      4.41 o 
  -4   7   1      716.84      735.32     33.40 o 
  -3   7   1      882.05      923.33     38.58 o 
  -2   7   1        6.64        9.99      4.58 o 
  -1   7   1      336.67      353.83     18.07 o 
   0   7   1      117.51      107.31      8.54 o 
   1   7   1       88.62      128.26      8.95 o 
   2   7   1      916.59     1064.97     27.10 o 
   3   7   1     2132.75     2386.90     60.33 o 
   4   7   1      480.86      467.54     18.26 o 
   5   7   1      145.69      112.75      4.79 o 
   6   7   1      429.00      467.33     13.72 o 
   7   7   1      499.82      489.18     12.04 o 
   8   7   1      322.42      307.05      8.70 o 
   9   7   1     2283.12     2320.22     57.72 o 
  10   7   1      551.94      567.17     20.90 o 
  11   7   1      215.27      213.29     14.30 o 
  -3   8   1       15.06       16.09      6.31 o 
  -2   8   1       33.44       21.02      6.24 o 
  -1   8   1     1440.23     1712.03     64.86 o 
   0   8   1      180.80      190.52     12.78 o 
   1   8   1      148.30      165.50     11.52 o 
   2   8   1      490.90      592.42     25.87 o 
   3   8   1       63.55       58.01      6.04 o 
   4   8   1     1224.81     1328.04     48.81 o 
   5   8   1      604.63      572.68     18.20 o 
   6   8   1      809.55      791.99     21.40 o 
   7   8   1      134.50      133.82      6.25 o 
   8   8   1      324.98      315.44     11.20 o 
   9   8   1      461.76      452.55     14.76 o 
  10   8   1        5.63        7.35      4.44 o 
  11   8   1        7.70       13.67      5.48 o 
  -1   9   1      146.30      150.07     12.77 o 
   0   9   1       41.89       41.00      7.70 o 
   1   9   1       55.42       71.95      9.16 o 
   2   9   1      159.33      176.89     12.50 o 
   3   9   1     2676.66     3123.99    110.31 o 
   4   9   1       43.11       36.70      5.62 o 
   5   9   1     1682.13     1735.49     62.94 o 
   6   9   1      315.87      285.12     14.38 o 
   7   9   1      191.79      163.65     10.07 o 
   8   9   1      777.64      833.42     23.68 o 
   9   9   1      452.03      457.36     15.50 o 
  10   9   1      118.25       82.59      8.74 o 
   0  10   1      749.53      877.71     39.73 o 
   1  10   1       11.17       14.71      6.31 o 
   2  10   1     2564.73     3049.29    110.66 o 
   3  10   1        5.39        7.15      5.06 o 
   4  10   1      249.98      246.88     15.07 o 
   5  10   1      230.52      214.64     13.12 o 
   6  10   1      827.52      812.58     33.28 o 
   7  10   1      964.95     1009.46     39.78 o 
   8  10   1      345.30      292.68     15.70 o 
   3  11   1      203.14      215.50     15.90 o 
   4  11   1      272.64      257.79     16.67 o 
   5  11   1       51.95       55.02      8.19 o 
   6  11   1     1056.51     1065.14     42.99 o 
  -8 -10   2       49.66       29.49      6.59 o 
  -7 -10   2      553.56      506.70     24.82 o 
  -6 -10   2      445.28      395.02     20.85 o 
  -5 -10   2       12.79        9.99      5.06 o 
  -4 -10   2       23.43       26.92      6.66 o 
  -3 -10   2       14.13       11.31      6.38 o 
  -9  -9   2      139.46      144.30     13.19 o 
  -8  -9   2      155.10      152.02     11.38 o 
  -7  -9   2       53.25       50.65      6.80 o 
  -6  -9   2       10.96        5.27      3.88 o 
  -5  -9   2      100.59       90.01      8.40 o 
  -4  -9   2      627.68      563.66     26.02 o 
  -3  -9   2     2818.59     2913.22    104.97 o 
  -2  -9   2        6.33        6.66      5.41 o 
  -1  -9   2       44.32       29.90      7.84 o 
 -10  -8   2        5.29        2.36      4.23 o 
  -9  -8   2      309.35      303.41     16.67 o 
  -8  -8   2     1588.11     1961.07     73.35 o 
  -7  -8   2      528.69      489.62     22.46 o 
  -6  -8   2     1541.02     1473.76     54.71 o 
  -5  -8   2      248.80      242.81     13.47 o 
  -4  -8   2     1000.68      978.03     38.69 o 
  -3  -8   2       55.03       53.15      6.31 o 
  -2  -8   2      140.96      147.72     11.31 o 
  -1  -8   2      378.71      417.34     22.10 o 
   0  -8   2      327.17      349.91     20.42 o 
   1  -8   2      119.68      121.80     11.66 o 
 -10  -7   2      749.14      769.73     22.83 o 
  -9  -7   2     3060.21     3177.49     77.69 o 
  -8  -7   2       12.71        8.57      2.60 o 
  -7  -7   2     1888.16     2082.89     52.11 o 
  -6  -7   2      819.83      746.71     29.95 o 
  -5  -7   2      608.54      582.36     24.15 o 
  -4  -7   2     1764.38     1696.82     61.27 o 
  -3  -7   2     1188.28     1147.99     43.63 o 
  -2  -7   2      676.51      708.87     29.66 o 
  -1  -7   2      244.21      248.09     14.79 o 
   0  -7   2     1120.26     1299.72     51.40 o 
   1  -7   2      281.33      331.66     19.10 o 
   2  -7   2      221.03      217.54     15.00 o 
   3  -7   2        7.41        4.58      5.41 o 
 -11  -6   2      126.21      107.47      6.81 o 
 -10  -6   2     1548.48     1602.32     41.92 o 
  -9  -6   2      391.10      363.53     12.40 o 
  -8  -6   2      332.53      340.09     11.35 o 
  -7  -6   2      602.33      587.60     16.82 o 
  -6  -6   2     1194.61     1169.38     30.02 o 
  -5  -6   2      889.32      853.60     28.21 o 
  -4  -6   2      229.46      194.09     10.21 o 
  -3  -6   2      394.81      383.83     16.97 o 
  -2  -6   2     2342.46     2477.73     86.85 o 
  -1  -6   2       66.14       77.24      7.01 o 
   0  -6   2      580.59      562.87     25.19 o 
   1  -6   2      210.58      216.73     13.75 o 
   2  -6   2      331.14      363.99     19.25 o 
   3  -6   2        8.35        4.09      4.37 o 
   4  -6   2      104.67      100.21     10.27 o 
 -11  -5   2        7.68        9.85      3.25 o 
 -10  -5   2      133.14      114.83      6.45 o 
  -9  -5   2       70.39       64.58      4.56 o 
  -8  -5   2      348.37      344.70     11.30 o 
  -7  -5   2      537.46      545.94     15.61 o 
  -6  -5   2     2407.97     2465.93     59.33 o 
  -5  -5   2      285.38      291.24     15.01 o 
  -4  -5   2      136.94      146.89      5.26 o 
  -3  -5   2     2994.76     2868.73     67.63 o 
  -2  -5   2       79.74       80.30      5.76 o 
  -1  -5   2     1945.87     2237.14     78.41 o 
   0  -5   2      619.51      693.35     28.20 o 
   1  -5   2     2903.82     3306.31    115.21 o 
   2  -5   2      452.75      472.41     21.83 o 
   3  -5   2       28.40       26.92      5.41 o 
   4  -5   2        0.14        0.14      3.68 o 
   5  -5   2      116.86       98.97      9.51 o 
 -11  -4   2      220.00      218.28      9.97 o 
 -10  -4   2      287.15      263.90     10.43 o 
  -9  -4   2       94.09       88.55      5.20 o 
  -8  -4   2     1110.36     1145.54     35.93 o 
  -7  -4   2      272.63      297.07     13.20 o 
  -6  -4   2      482.39      462.02     13.08 o 
  -5  -4   2       27.50       40.03      2.42 o 
  -4  -4   2     4855.01     4799.52    111.98 o 
  -3  -4   2      496.09      491.23     12.88 o 
  -2  -4   2      879.25      885.18     21.62 o 
   0  -4   2     3560.90     3770.52    128.29 o 
   1  -4   2     2440.73     2336.38     77.04 o 
   2  -4   2       19.61       14.46      1.80 o 
   3  -4   2     3438.96     3491.71    121.08 o 
   4  -4   2     1343.91     1358.82     51.60 o 
   5  -4   2      452.24      415.32     20.78 o 
   6  -4   2        3.38        4.16      4.58 o 
 -11  -3   2       88.89       75.76      5.81 o 
 -10  -3   2      121.68      110.78      6.45 o 
  -9  -3   2      449.68      416.03     13.64 o 
  -8  -3   2     2565.46     2554.19     62.32 o 
  -7  -3   2     1234.72     1219.22     31.09 o 
  -6  -3   2     1667.29     1759.13     51.34 o 
  -5  -3   2     5174.65     5342.33    124.55 o 
  -4  -3   2     2029.65     1877.25     44.77 o 
  -3  -3   2     1495.12     1501.50     35.89 o 
  -2  -3   2     1712.07     1600.41     81.93 o 
  -1  -3   2      278.58      251.53     10.78 o 
   0  -3   2    10062.45    10324.74    342.45 o 
   1  -3   2     1442.52     1293.17     31.41 o 
   2  -3   2     1629.93     1676.22     40.69 o 
   3  -3   2      239.08      232.55      7.68 o 
   4  -3   2      870.30      921.64     24.39 o 
   5  -3   2       40.52       42.08      3.58 o 
   6  -3   2       39.50       26.30      5.76 o 
   7  -3   2      146.72      129.38     11.04 o 
 -10  -2   2     3704.68     3707.68     92.47 o 
  -9  -2   2      383.48      391.75     13.17 o 
  -8  -2   2        6.50        5.45      2.60 o 
  -7  -2   2        4.06        2.71      1.52 o 
  -6  -2   2     1746.55     1832.43     44.62 o 
  -5  -2   2      476.21      462.24     12.58 o 
  -4  -2   2       11.53       18.60      3.30 o 
  -3  -2   2     6396.65     6159.86    142.54 o 
  -2  -2   2    17321.86    16495.25    379.75 o 
  -1  -2   2     5307.74     5252.91    174.50 o 
   0  -2   2       97.43      151.26      7.01 o 
   1  -2   2     3297.41     3043.07     71.12 o 
   2  -2   2     1561.32     1682.34     40.44 o 
   3  -2   2      175.40      139.67      5.11 o 
   4  -2   2     3081.29     2958.69     70.79 o 
   5  -2   2      401.82      385.19     12.09 o 
   6  -2   2      287.26      265.24      9.75 o 
   7  -2   2        8.39        4.00      2.50 o 
   8  -2   2      276.49      247.70     10.67 o 
 -10  -1   2     1396.61     1357.59     36.91 o 
  -9  -1   2       11.88       15.13      6.04 o 
  -8  -1   2      614.38      557.26     16.65 o 
  -7  -1   2      413.13      384.27     12.97 o 
  -6  -1   2     3125.68     2979.35     71.09 o 
  -5  -1   2      404.47      337.98      9.81 o 
  -4  -1   2     1674.12     1737.93     59.54 o 
  -3  -1   2      144.74      119.86      3.88 o 
  -2  -1   2     4748.10     4865.87    112.53 o 
  -1  -1   2     1352.12     1235.68     29.20 o 
   0  -1   2      421.64      354.24      8.86 o 
   1  -1   2     3604.81     3210.63     74.87 o 
   2  -1   2      364.86      304.35      8.74 o 
   3  -1   2     1605.13     1589.01     38.36 o 
   4  -1   2     1033.54     1050.40     26.50 o 
   5  -1   2      625.98      592.28     16.55 o 
   6  -1   2      723.72      682.53     19.29 o 
   7  -1   2        7.09        4.56      2.36 o 
   8  -1   2      175.71      167.01      8.18 o 
 -10   0   2      147.48      133.22      7.53 o 
  -9   0   2     1409.30     1371.34     36.70 o 
  -8   0   2        2.09        3.51      1.96 o 
  -7   0   2      804.85      793.10     21.78 o 
  -6   0   2      740.41      770.71     20.61 o 
  -5   0   2      321.48      278.70      8.62 o 
  -4   0   2      324.34      377.19     10.42 o 
  -3   0   2        0.48        3.78      1.84 o 
  -2   0   2       10.19       13.46      0.93 o 
  -1   0   2       27.47       30.61      1.60 o 
   0   0   2    14791.09    14131.44    363.28 o 
   1   0   2      263.05      232.91      9.10 o 
   2   0   2      366.17      359.41      9.43 o 
   3   0   2      916.72      893.21     47.45 o 
   4   0   2     2333.36     2285.39     54.57 o 
   5   0   2     4907.27     4857.09    135.77 o 
   6   0   2      652.19      650.50     18.21 o 
   7   0   2     1758.72     1785.75     45.10 o 
   8   0   2      434.55      421.42     16.40 o 
   9   0   2       18.40       15.67      4.20 o 
  -9   1   2       14.83       14.05      3.38 o 
  -8   1   2       86.77       80.08      5.22 o 
  -7   1   2     1285.25     1268.72     33.18 o 
  -6   1   2      940.51      916.86     24.32 o 
  -5   1   2     1152.87     1109.13     28.11 o 
  -4   1   2     3268.82     3087.76     72.91 o 
  -3   1   2     1702.16     1664.27     39.78 o 
  -2   1   2      255.10      255.05      5.47 o 
  -1   1   2     2001.03     1715.32     32.54 o 
   0   1   2     1575.88     1735.87     40.55 o 
   1   1   2      243.97      230.92      5.70 o 
   2   1   2     1447.47     1417.27     77.51 o 
   3   1   2      134.57      110.14      3.76 o 
   4   1   2     9137.47     9403.05    311.46 o 
   5   1   2     1076.70     1177.01     24.66 o 
   6   1   2      252.68      233.23      6.29 o 
   7   1   2      257.34      221.37      8.29 o 
   8   1   2     1391.54     1353.75     35.49 o 
   9   1   2      829.58      794.64     23.38 o 
  -9   2   2       31.61       29.59      4.32 o 
  -8   2   2      942.88      914.93     26.44 o 
  -7   2   2      314.57      304.88     11.09 o 
  -6   2   2     7449.50     7498.16    175.73 o 
  -5   2   2      692.55      676.78     18.61 o 
  -4   2   2     1224.02     1230.64     31.94 o 
  -3   2   2      364.43      342.34      9.70 o 
  -2   2   2     3306.64     3273.71     76.51 o 
  -1   2   2     2706.70     2445.00     46.38 o 
   0   2   2      195.71      222.29      6.78 o 
   1   2   2    12374.34    11443.23    394.93 o 
   3   2   2     1630.40     1617.55     31.13 o 
   4   2   2      523.99      597.74     12.43 o 
   5   2   2       34.49       18.77      1.51 o 
   6   2   2      626.72      698.50     15.02 o 
   7   2   2      349.50      353.87      8.86 o 
   8   2   2      728.26      741.28     21.02 o 
   9   2   2        2.87        4.11      2.45 o 
  10   2   2       19.65       14.93      3.51 o 
  -8   3   2      211.99      196.76     12.01 o 
  -7   3   2      298.62      310.74     21.64 o 
  -6   3   2     3598.51     3767.40     90.96 o 
  -5   3   2       60.29       49.11      3.70 o 
  -4   3   2     2646.35     2656.82     64.01 o 
  -3   3   2      405.15      429.83     12.21 o 
  -2   3   2     5114.56     5046.54    117.57 o 
  -1   3   2       69.54       64.60      4.02 o 
   0   3   2      452.75      457.50      9.57 o 
   1   3   2      437.86      498.16     18.61 o 
   2   3   2     1826.06     1840.10     39.84 o 
   3   3   2     3679.54     3696.58     69.97 o 
   4   3   2       94.89      119.31      5.31 o 
   5   3   2     1134.01     1147.09     23.00 o 
   6   3   2     1064.33     1153.62     23.48 o 
   7   3   2      749.53      706.97     15.53 o 
   8   3   2      158.69      150.87      6.62 o 
   9   3   2      405.71      408.96     13.61 o 
  10   3   2     2183.84     2244.10     57.12 o 
  -7   4   2      797.27      780.83     48.58 o 
  -6   4   2        1.49        4.77      4.54 o 
  -5   4   2     1166.78     1164.90     31.03 o 
  -4   4   2      159.26      139.21      6.12 o 
  -3   4   2      448.79      440.74     12.91 o 
  -2   4   2      561.26      519.95     14.30 o 
  -1   4   2     1600.10     1646.53     48.20 o 
   0   4   2      698.49      667.81     13.87 o 
   1   4   2       16.98       15.74      1.49 o 
   2   4   2       27.64       38.87      1.62 o 
   3   4   2      753.15      716.75     14.75 o 
   4   4   2      755.42      802.49     16.53 o 
   5   4   2     1671.32     1776.48     34.89 o 
   6   4   2     1253.91     1242.46     25.23 o 
   7   4   2     1788.09     1821.82     36.36 o 
   8   4   2     1173.24     1207.56     39.36 o 
   9   4   2     1046.75     1071.42     29.03 o 
  10   4   2      285.86      254.19     10.42 o 
  11   4   2      386.27      370.75     14.00 o 
  -6   5   2       94.60       75.16      5.59 o 
  -5   5   2       46.00       36.98      4.13 o 
  -4   5   2       73.97       66.33      4.43 o 
  -3   5   2     2026.81     2172.82     53.46 o 
  -2   5   2     2114.32     2204.36     53.56 o 
  -1   5   2        3.89        3.05      2.22 o 
   0   5   2     2989.91     3138.61     74.07 o 
   1   5   2       59.31       56.58      9.33 o 
   2   5   2       22.34       13.88      2.37 o 
   3   5   2      331.45      315.00      7.39 o 
   4   5   2     7833.30     7860.75    147.94 o 
   5   5   2        0.81        2.35      0.92 o 
   6   5   2      513.82      561.70     12.66 o 
   7   5   2        1.71        0.94      1.15 o 
   8   5   2     4505.66     4837.92    150.06 o 
   9   5   2      496.49      450.22     14.36 o 
  10   5   2      159.16      157.66      7.81 o 
  11   5   2      694.86      679.29     30.75 o 
  -5   6   2       34.26       40.59      7.42 o 
  -4   6   2      439.16      443.06     14.61 o 
  -3   6   2      815.80      824.25     22.92 o 
  -2   6   2     2372.21     2474.03     91.76 o 
  -1   6   2     1563.45     1602.80     85.94 o 
   0   6   2     2363.38     2522.05     68.81 o 
   1   6   2     2658.73     2598.24     61.89 o 
   2   6   2       57.77       89.35      4.39 o 
   3   6   2     4308.82     4554.95    146.64 o 
   4   6   2      503.91      480.85     12.61 o 
   5   6   2      977.61      954.91     24.71 o 
   6   6   2       20.17       14.10      1.68 o 
   7   6   2      515.98      545.85     12.78 o 
   8   6   2      474.19      437.08     11.02 o 
   9   6   2      205.91      200.26      8.18 o 
  10   6   2      121.14      104.39      6.10 o 
  11   6   2      613.55      606.13     28.51 o 
  -4   7   2       80.82       68.84      9.02 o 
  -3   7   2        0.09       -0.28      3.61 o 
  -2   7   2     5442.52     6102.20    208.11 o 
  -1   7   2      939.74      982.02     77.55 o 
   0   7   2     1996.01     2238.30     54.56 o 
   1   7   2      277.38      312.40      9.79 o 
   2   7   2     2148.58     2455.53     58.97 o 
   3   7   2      737.49      778.73     37.84 o 
   4   7   2      106.96      100.10      3.70 o 
   5   7   2      854.83      885.81     21.52 o 
   6   7   2     1338.61     1432.34     29.42 o 
   7   7   2     2661.50     2847.64     56.05 o 
   8   7   2       46.52       41.52      3.03 o 
   9   7   2       41.38       43.63      3.63 o 
  10   7   2        1.16       -2.22      3.33 o 
  11   7   2      219.42      189.62     13.75 o 
  -3   8   2      965.85     1049.28     43.95 o 
  -2   8   2       20.42       14.99      5.48 o 
  -1   8   2      364.62      381.55     19.53 o 
   0   8   2      665.37      757.57     31.81 o 
   1   8   2       10.83       21.02      4.79 o 
   2   8   2     2371.40     2758.77     96.81 o 
   3   8   2      568.44      628.71     17.34 o 
   4   8   2      453.69      446.87     25.28 o 
   5   8   2      506.30      493.60     11.88 o 
   6   8   2       84.03       76.23      3.60 o 
   7   8   2      523.92      539.82     13.20 o 
   8   8   2       61.40       65.08      3.77 o 
   9   8   2      121.21      122.09      6.72 o 
  10   8   2        0.62       13.39      4.99 o 
  11   8   2      183.23      160.85     12.57 o 
  -2   9   2        0.26       -2.71      4.72 o 
  -1   9   2       52.92       43.64      7.56 o 
   0   9   2        2.64        0.62      4.37 o 
   1   9   2     1935.93     2323.73     84.55 o 
   2   9   2       81.74       94.24      8.67 o 
   3   9   2      539.64      609.58     26.57 o 
   4   9   2     1684.03     1845.28     66.66 o 
   5   9   2       86.32       86.96      6.87 o 
   6   9   2      478.95      443.40     21.00 o 
   7   9   2       21.70       24.20      6.59 o 
   8   9   2     2056.49     2236.02     78.63 o 
   9   9   2      387.73      396.35     19.60 o 
  10   9   2      107.95      114.93      9.92 o 
   0  10   2      141.29      166.17     13.40 o 
   1  10   2      648.90      827.83     36.45 o 
   2  10   2        0.18       36.00      7.21 o 
   3  10   2     1878.83     2209.00     81.07 o 
   4  10   2      399.52      419.89     20.71 o 
   5  10   2      352.05      385.20     18.69 o 
   6  10   2       56.53       47.18      5.76 o 
   9  10   2       20.87       14.08      5.00 o 
  10  10   2       88.38       91.25      9.30 o 
   2  11   2     2482.83     3091.79    112.38 o 
   3  11   2      395.38      485.89     25.29 o 
   4  11   2      199.08      190.86     13.61 o 
   5  11   2      559.85      566.34     26.35 o 
  -9  -9   3      180.27      244.15     19.02 o 
  -8  -9   3        0.03        7.91      4.79 o 
  -7  -9   3      707.99      659.29     29.43 o 
  -6  -9   3        4.29        3.68      4.16 o 
  -5  -9   3      981.95      898.05     37.62 o 
  -4  -9   3       12.60        7.63      4.86 o 
  -3  -9   3      271.57      242.86     15.90 o 
  -2  -9   3       20.69       13.88      6.38 o 
  -1  -9   3       18.02       17.34      6.66 o 
 -10  -8   3      131.91      126.11     10.62 o 
  -9  -8   3        3.28       10.68     16.58 o 
  -8  -8   3      530.93      666.57     31.29 o 
  -7  -8   3       53.86       47.25      6.52 o 
  -6  -8   3       12.54       10.75      4.02 o 
  -5  -8   3     2344.16     2175.46     78.60 o 
  -4  -8   3      900.97      819.24     34.06 o 
  -3  -8   3      443.08      438.19     21.62 o 
  -2  -8   3      573.30      552.69     26.29 o 
  -1  -8   3      929.96      958.90     41.23 o 
   0  -8   3       91.69       67.94     10.13 o 
   1  -8   3      114.21      109.45     11.80 o 
 -10  -7   3       17.79       11.12      3.40 o 
  -9  -7   3      875.94      822.36     34.19 o 
  -8  -7   3      394.26      374.64     18.55 o 
  -7  -7   3      189.56      196.42     12.50 o 
  -6  -7   3     2623.07     2557.30     90.36 o 
  -5  -7   3     1063.33      922.67     36.13 o 
  -4  -7   3     3854.84     3818.06    131.67 o 
  -3  -7   3     1849.52     1832.96     66.86 o 
  -2  -7   3        1.93        7.42      3.88 o 
  -1  -7   3      771.74      851.01     36.00 o 
   0  -7   3      214.64      224.70     15.21 o 
   1  -7   3     1445.98     1598.46     62.82 o 
   2  -7   3       34.83       23.03      6.45 o 
 -10  -6   3      812.35      794.88     23.35 o 
  -9  -6   3        4.17       12.15      5.38 o 
  -8  -6   3      440.17      440.84     13.92 o 
  -7  -6   3     1233.94     1230.84     31.86 o 
  -6  -6   3       33.29       34.82      3.23 o 
  -5  -6   3     1182.45     1145.86     42.80 o 
  -4  -6   3     4013.10     3950.97    134.90 o 
  -3  -6   3       18.43       16.79      3.61 o 
  -2  -6   3      664.27      686.63     28.20 o 
  -1  -6   3       34.50       23.38      4.58 o 
   0  -6   3     1169.84     1310.79     50.73 o 
   1  -6   3        4.83       -1.60      3.54 o 
   2  -6   3       42.70       28.45      6.11 o 
   3  -6   3        6.38        4.51      4.86 o 
 -11  -5   3     1213.20     1288.99     35.63 o 
 -10  -5   3      822.12      813.91     23.72 o 
  -9  -5   3     1179.44     1161.23     31.06 o 
  -8  -5   3       10.43        8.56      2.08 o 
  -7  -5   3      207.23      219.02      7.92 o 
  -6  -5   3     1574.34     1579.77     39.16 o 
  -5  -5   3     4227.08     3967.92     93.60 o 
  -4  -5   3       18.65       23.48      2.00 o 
  -3  -5   3     1801.69     1705.03     60.34 o 
  -2  -5   3      152.54      164.29      9.37 o 
  -1  -5   3     1223.67     1298.66     48.01 o 
   0  -5   3       43.30       54.95      6.11 o 
   1  -5   3     1422.06     1535.99     57.59 o 
   2  -5   3      229.51      270.50     15.49 o 
   3  -5   3       56.68       77.78      8.33 o 
   4  -5   3       23.00       15.61      5.06 o 
   5  -5   3       74.91       69.32      9.23 o 
 -11  -4   3      158.64      151.27      8.22 o 
 -10  -4   3      844.21      861.71     24.86 o 
  -9  -4   3     1685.39     1792.98     45.64 o 
  -8  -4   3      108.94      104.60      5.37 o 
  -7  -4   3       10.09        7.99      1.80 o 
  -6  -4   3      177.58      158.31      8.19 o 
  -5  -4   3        4.25        8.52      3.09 o 
  -4  -4   3      763.08      739.94     19.05 o 
  -3  -4   3      688.89      676.59     17.27 o 
  -2  -4   3      173.67      147.81      7.92 o 
  -1  -4   3     6675.13     7149.18    239.05 o 
   0  -4   3      839.40      871.18     33.41 o 
   1  -4   3       80.11       64.96      6.11 o 
   2  -4   3      408.53      459.43     20.93 o 
   3  -4   3      725.67      736.14     30.77 o 
   4  -4   3      249.56      233.84     13.96 o 
   5  -4   3      317.18      290.64     16.60 o 
   6  -4   3     2084.99     2044.33     76.94 o 
 -11  -3   3     2154.35     2266.67     58.33 o 
 -10  -3   3      517.11      480.39     15.89 o 
  -9  -3   3        2.35        8.06      2.47 o 
  -8  -3   3      635.73      615.32     17.73 o 
  -7  -3   3      253.52      248.01      8.49 o 
  -6  -3   3        5.96        7.90      1.53 o 
  -5  -3   3     2979.06     2913.01     69.04 o 
  -4  -3   3     1244.51     1186.49     29.07 o 
  -3  -3   3        2.15        1.82      0.94 o 
  -2  -3   3     3958.21     3790.53    251.74 o 
  -1  -3   3     2110.32     2059.93     70.90 o 
   0  -3   3      285.94      279.15     12.58 o 
   1  -3   3     3330.07     3380.02    138.63 o 
   2  -3   3     2112.15     2071.21     64.32 o 
   3  -3   3     2618.72     2681.39     83.81 o 
   4  -3   3      154.26      146.60     11.04 o 
   5  -3   3     1539.85     1530.77     57.50 o 
   6  -3   3       10.86        7.28      4.02 o 
   7  -3   3       19.25       12.35      5.62 o 
 -10  -2   3        7.37        6.47      2.76 o 
  -9  -2   3       41.32       47.22      5.55 o 
  -8  -2   3     1317.60     1354.10     34.97 o 
  -7  -2   3     2972.35     2980.44     71.65 o 
  -6  -2   3     2098.80     2068.47     50.07 o 
  -5  -2   3     1497.55     1705.21     41.27 o 
  -4  -2   3      122.59      169.46      9.34 o 
  -3  -2   3      123.60      102.95      3.58 o 
  -2  -2   3      300.34      311.08      8.31 o 
  -1  -2   3       13.98       10.96      0.70 o 
   0  -2   3    13554.14    13594.07    449.37 o 
   1  -2   3      612.74      533.59     24.86 o 
   2  -2   3     2334.00     2232.80     53.33 o 
   3  -2   3       10.96       19.29      7.94 o 
   4  -2   3      170.72      139.84      8.09 o 
   5  -2   3     2887.37     2862.08     69.35 o 
   6  -2   3       17.77       14.51      2.95 o 
   7  -2   3      319.08      277.37     16.32 o 
 -10  -1   3      498.40      463.62     15.89 o 
  -9  -1   3      245.20      235.33      9.54 o 
  -8  -1   3     1080.29     1082.61     28.90 o 
  -7  -1   3     2301.16     2321.22     56.69 o 
  -6  -1   3       47.48       37.85      2.79 o 
  -5  -1   3     3275.33     3251.36     76.76 o 
  -4  -1   3      877.90      845.72     21.15 o 
  -3  -1   3       25.16       15.89      1.24 o 
  -2  -1   3      805.65      856.36     28.66 o 
  -1  -1   3     6932.71     7175.30    208.34 o 
   0  -1   3       86.99      117.34      3.47 o 
   1  -1   3       28.01       19.73      1.30 o 
   2  -1   3     1290.06     1310.65     31.86 o 
   3  -1   3      199.30      194.70      6.43 o 
   4  -1   3      906.12      903.24     23.37 o 
   5  -1   3       48.22       46.78      3.92 o 
   6  -1   3      359.45      332.99     16.61 o 
   7  -1   3      334.25      321.47     17.61 o 
   8  -1   3       30.06       28.23      4.18 o 
 -10   0   3       24.84       23.11      3.98 o 
  -9   0   3       54.41       55.04      4.54 o 
  -8   0   3      724.11      692.72     20.09 o 
  -7   0   3       62.53       50.64      3.59 o 
  -6   0   3     1955.19     1890.55     46.37 o 
  -5   0   3     7441.76     7156.08    166.43 o 
  -4   0   3       52.48       75.12      4.48 o 
  -3   0   3     1611.47     1680.15     40.00 o 
  -2   0   3       64.85       57.20      2.26 o 
  -1   0   3     1677.14     1581.32     37.16 o 
   0   0   3       35.27       45.54      1.69 o 
   1   0   3       61.11       61.37      3.33 o 
   2   0   3      605.39      568.98     14.58 o 
   3   0   3    10828.50    10520.32    598.96 o 
   4   0   3      970.33     1010.95     25.52 o 
   5   0   3      638.88      613.52     22.18 o 
   6   0   3     1305.54     1251.48     32.24 o 
   7   0   3       84.26       76.04      4.86 o 
   8   0   3      616.39      585.64     29.91 o 
   9   0   3      145.18      128.16      7.48 o 
  -9   1   3       95.16       83.53      5.79 o 
  -8   1   3       99.66       93.54      5.61 o 
  -7   1   3     2010.48     2042.85     50.94 o 
  -6   1   3      593.93      578.44     16.45 o 
  -5   1   3      630.49      652.93     17.57 o 
  -4   1   3      770.85      779.09     19.95 o 
  -3   1   3     4949.61     4876.73    178.25 o 
  -2   1   3       65.47       79.36      5.73 o 
  -1   1   3    13477.73    11535.98    380.82 o 
   0   1   3     1669.97     1528.70     35.92 o 
   1   1   3      573.71      617.19     23.00 o 
   2   1   3      756.72      747.89     25.56 o 
   3   1   3     5466.34     5291.79    185.49 o 
   4   1   3      316.00      339.54      9.79 o 
   5   1   3     2451.24     2558.13     61.29 o 
   6   1   3       94.73      106.69      4.49 o 
   7   1   3     2594.03     2603.96     63.67 o 
   8   1   3       28.29       23.43      3.42 o 
   9   1   3      875.88      814.63     24.07 o 
  -9   2   3      700.28      703.25     22.24 o 
  -8   2   3       15.28       18.69      3.39 o 
  -7   2   3      380.50      367.60     12.51 o 
  -6   2   3      595.12      579.65     16.90 o 
  -5   2   3       80.85       78.56      4.08 o 
  -4   2   3     4919.46     4593.35    107.78 o 
  -3   2   3     2277.36     2256.01     53.66 o 
  -2   2   3     3508.92     2988.33    141.31 o 
  -1   2   3     7774.36     6888.69    129.00 o 
   1   2   3     7810.39     8019.10    256.47 o 
   2   2   3    11123.25    12070.25    385.15 o 
   3   2   3       36.79       30.70      2.20 o 
   4   2   3     7594.21     8273.32    295.31 o 
   5   2   3     2490.31     2597.04     50.18 o 
   6   2   3       62.49       53.19      3.18 o 
   7   2   3        7.56       13.18      2.99 o 
   8   2   3       57.85       48.98      4.09 o 
   9   2   3     2070.14     2076.93     52.90 o 
  10   2   3        0.03        2.83      2.96 o 
  -8   3   3        0.85        2.07      2.66 o 
  -7   3   3      942.12      960.02     27.20 o 
  -6   3   3      236.26      252.56      9.64 o 
  -5   3   3      233.20      222.25      8.22 o 
  -4   3   3      504.48      495.62     14.21 o 
  -3   3   3     5659.01     5425.11    126.70 o 
  -2   3   3     6662.95     6690.01    202.16 o 
  -1   3   3     6240.15     5823.23    109.50 o 
   0   3   3     1446.97     1433.27     38.11 o 
   1   3   3     3105.58     3023.29     57.31 o 
   2   3   3     2206.28     2326.22     54.12 o 
   3   3   3     2569.83     2617.38     49.97 o 
   4   3   3       69.92       93.14     11.24 o 
   5   3   3       48.12       36.69      5.33 o 
   6   3   3     2197.31     2372.23     46.33 o 
   7   3   3     1036.06     1044.88     22.05 o 
   8   3   3      814.37      788.55     22.06 o 
   9   3   3       87.39       92.79      5.76 o 
  10   3   3       47.42       39.09      5.41 o 
  -7   4   3        3.33        6.32      2.98 o 
  -6   4   3       18.17       23.24      3.46 o 
  -5   4   3      754.41      799.11     24.51 o 
  -4   4   3     3767.28     4010.10     95.59 o 
  -3   4   3      142.56      124.06      5.21 o 
  -2   4   3     4131.89     4134.05     97.20 o 
  -1   4   3     6428.62     6215.24    118.79 o 
   0   4   3        0.21        3.30      0.83 o 
   1   4   3      964.54      859.11     24.43 o 
   2   4   3      436.03      428.60     13.31 o 
   3   4   3     4712.83     4665.17     88.26 o 
   4   4   3      222.78      220.95      5.55 o 
   5   4   3        5.09        4.66      3.12 o 
   6   4   3       32.68       39.42      2.25 o 
   7   4   3       73.12       72.27      3.34 o 
   8   4   3      272.70      281.87      8.02 o 
   9   4   3      980.81     1003.46     27.61 o 
  10   4   3      121.31      122.06      6.99 o 
  -6   5   3      279.64      266.75     19.52 o 
  -5   5   3       40.60       34.16      3.97 o 
  -4   5   3       29.55       24.55      3.08 o 
  -3   5   3     2205.80     2209.90     54.25 o 
  -2   5   3      743.58      722.28     28.82 o 
  -1   5   3     4464.60     4254.11     99.93 o 
   0   5   3     2263.07     2214.68     50.22 o 
   1   5   3      625.83      519.71     16.97 o 
   2   5   3       47.24       44.23      1.92 o 
   3   5   3     1972.74     1902.95     54.54 o 
   4   5   3      305.39      294.97     15.52 o 
   5   5   3      331.64      358.12      8.57 o 
   6   5   3       19.69       22.73      1.83 o 
   7   5   3     3973.81     4245.03     81.61 o 
   8   5   3     1217.87     1236.04     26.09 o 
   9   5   3      429.12      429.94     13.96 o 
  10   5   3      136.17      130.07     10.62 o 
  11   5   3      224.85      213.43     14.93 o 
  -6   6   3       68.78       79.66     10.34 o 
  -5   6   3      780.85      803.16     23.91 o 
  -4   6   3      237.90      247.81      9.77 o 
  -3   6   3      274.10      269.05      9.77 o 
  -2   6   3      773.97      787.34     25.53 o 
  -1   6   3      701.58      711.03     19.20 o 
   0   6   3      600.41      572.14     15.59 o 
   1   6   3      518.52      538.79     12.05 o 
   2   6   3     1651.84     1649.63     32.69 o 
   3   6   3     6062.17     6342.55    119.87 o 
   4   6   3       34.89       36.14      1.99 o 
   5   6   3     2498.88     2709.61     52.74 o 
   6   6   3     1587.97     1640.45     33.06 o 
   7   6   3      627.80      646.24     14.74 o 
   8   6   3       77.41       63.50      3.43 o 
   9   6   3      674.02      680.09     29.09 o 
  10   6   3      118.29      108.69      9.58 o 
  11   6   3       59.40       54.68      8.47 o 
  -5   7   3      268.40      258.96     17.15 o 
  -4   7   3      140.20      114.32     10.62 o 
  -3   7   3      146.28      146.94      7.07 o 
  -2   7   3        6.16        6.29      2.19 o 
  -1   7   3       47.69       45.30      3.35 o 
   0   7   3      172.92      159.42      6.20 o 
   1   7   3     4265.89     4618.31    108.64 o 
   2   7   3     6615.59     6822.93    129.30 o 
   3   7   3     1133.74     1137.30     23.46 o 
   4   7   3      334.12      346.05     13.66 o 
   6   7   3      134.93      163.27     13.33 o 
   7   7   3      387.97      401.53     10.26 o 
   8   7   3     1440.65     1511.99     38.78 o 
   9   7   3     1475.62     1547.85     73.54 o 
  10   7   3     1295.40     1265.70     49.25 o 
  11   7   3      135.92      140.83     11.94 o 
  -3   8   3      565.90      606.54     28.51 o 
  -2   8   3       35.38       48.43      7.15 o 
  -1   8   3      433.01      430.97     20.85 o 
   0   8   3     3470.85     3806.66    131.69 o 
   1   8   3      287.87      310.42     10.39 o 
   2   8   3      200.30      174.64      6.69 o 
   3   8   3     2080.76     2177.11     85.02 o 
   4   8   3     1001.40     1023.23     30.19 o 
   5   8   3       21.62       17.00      1.95 o 
   6   8   3      402.69      386.60     11.60 o 
   7   8   3      803.92      815.47     18.34 o 
   8   8   3       15.72       11.64      2.76 o 
   9   8   3        5.53        1.11      2.45 o 
  11   8   3       47.75       57.87      8.33 o 
  -2   9   3        4.04        4.51      4.86 o 
  -1   9   3       28.15       28.72      6.11 o 
   0   9   3        7.90        6.59      4.37 o 
   1   9   3      224.71      241.94     14.03 o 
   2   9   3     1289.68     1483.23     55.50 o 
   3   9   3     2901.44     3392.40    117.60 o 
   4   9   3      353.08      351.93     12.20 o 
   5   9   3      120.26      113.81      5.76 o 
   6   9   3       14.37       11.08      2.00 o 
   7   9   3      397.84      409.82     13.63 o 
   8   9   3      660.76      680.80     20.32 o 
   9   9   3      118.32      121.75      8.26 o 
  10   9   3      157.04      155.56     11.66 o 
  -1  10   3      324.92      352.09     20.35 o 
   0  10   3        4.66       -0.35      4.99 o 
   1  10   3      146.85      168.05     12.56 o 
   2  10   3       58.49       55.09      7.63 o 
   3  10   3        0.29       -2.08      3.75 o 
   4  10   3      129.00      129.03      9.65 o 
   5  10   3     1253.96     1316.73     49.26 o 
   7  10   3     3086.93     3075.76    104.78 o 
   8  10   3       93.37       85.50      8.12 o 
   9  10   3       36.06       52.59      7.35 o 
  10  10   3      469.16      472.04     23.28 o 
   1  11   3       16.62       12.28      7.01 o 
   2  11   3      629.37      739.02     33.24 o 
   3  11   3      273.45      308.91     17.99 o 
  -8  -9   4      214.79      181.90     13.89 o 
  -7  -9   4      323.59      258.81     16.05 o 
  -6  -9   4      752.49      664.10     30.34 o 
  -5  -9   4      110.23       87.65      9.09 o 
  -4  -9   4      425.63      377.61     20.64 o 
  -3  -9   4     1544.34     1497.06     59.54 o 
  -9  -8   4        3.02      103.78     43.63 o 
  -8  -8   4       11.00       10.20      5.97 o 
  -7  -8   4       32.38       21.72      5.27 o 
  -6  -8   4       43.21       46.49      6.66 o 
  -5  -8   4     1730.39     1600.60     60.46 o 
  -4  -8   4       48.27       46.35      7.01 o 
  -3  -8   4      927.45      876.67     37.12 o 
  -2  -8   4       16.89       14.98      5.69 o 
  -1  -8   4     1009.02     1032.97     44.16 o 
   0  -8   4       22.44       25.18      7.35 o 
 -10  -7   4       27.12       23.17      5.90 o 
  -9  -7   4      796.38      713.00     31.11 o 
  -7  -7   4      473.61      535.37     25.44 o 
  -6  -7   4      151.65      130.72      9.44 o 
  -5  -7   4      303.93      261.00     14.24 o 
  -4  -7   4     1436.27     1389.68     52.53 o 
  -3  -7   4      864.31      886.49     36.22 o 
  -2  -7   4     1452.94     1360.58     52.52 o 
  -1  -7   4      260.04      264.95     16.25 o 
   0  -7   4     1172.36     1268.22     51.66 o 
   1  -7   4      403.90      396.62     22.44 o 
 -10  -6   4      314.79      285.80     12.95 o 
  -9  -6   4     1376.71     1334.34     35.39 o 
  -8  -6   4       88.39       80.72      4.94 o 
  -7  -6   4     1447.08     1433.55     53.65 o 
  -6  -6   4        2.10        2.77      2.84 o 
  -5  -6   4     2060.42     1895.96     68.08 o 
  -4  -6   4      487.54      487.88     21.35 o 
  -3  -6   4     1949.75     1914.38     69.03 o 
  -2  -6   4      457.57      438.69     20.37 o 
  -1  -6   4     2157.13     2299.55     82.94 o 
   0  -6   4     2525.23     2786.57    100.10 o 
   1  -6   4     1142.29     1199.44     48.67 o 
   2  -6   4        3.30        3.75      5.06 o 
   3  -6   4      366.73      358.89     20.70 o 
 -10  -5   4     2393.32     2466.16     61.99 o 
  -9  -5   4        4.48       11.94      8.05 o 
  -8  -5   4     1331.16     1306.74     33.99 o 
  -7  -5   4        8.56        6.65      1.96 o 
  -6  -5   4     1870.49     1799.73     44.42 o 
  -5  -5   4       64.20       47.43      3.75 o 
  -4  -5   4      173.95      162.07      9.44 o 
  -3  -5   4      306.17      306.89     14.52 o 
  -2  -5   4     4133.14     4297.22    146.51 o 
  -1  -5   4     1806.93     1800.16     65.02 o 
   0  -5   4      854.51      934.54     37.35 o 
   1  -5   4     1812.21     1959.88     72.24 o 
   2  -5   4       49.85       61.41      8.05 o 
   3  -5   4      288.71      305.33     17.78 o 
   4  -5   4      109.92       93.41      9.85 o 
 -10  -4   4       25.28       26.19      3.94 o 
  -9  -4   4      796.73      816.52     23.16 o 
  -8  -4   4      326.62      298.41     10.31 o 
  -7  -4   4       23.54       31.56      3.03 o 
  -6  -4   4     4339.04     4444.14    104.83 o 
  -5  -4   4        0.95        1.53      1.73 o 
  -3  -4   4      822.10      816.84     20.58 o 
  -2  -4   4      220.22      190.63      9.93 o 
  -1  -4   4     2025.31     2066.56     72.66 o 
   0  -4   4       84.59       80.79      6.52 o 
   1  -4   4     2740.79     3071.63    107.34 o 
   2  -4   4      475.17      510.15     23.30 o 
   3  -4   4      591.97      607.17     26.99 o 
   4  -4   4      291.95      282.49     16.11 o 
   5  -4   4      252.67      226.94     14.72 o 
 -10  -3   4       27.20       29.71      3.99 o 
  -9  -3   4      401.32      382.61     12.92 o 
  -8  -3   4      215.98      206.05      8.07 o 
  -7  -3   4     1983.81     2003.33     49.29 o 
  -6  -3   4       73.29       67.20      3.62 o 
  -5  -3   4      517.16      531.38     24.19 o 
  -4  -3   4      605.12      631.47     16.46 o 
  -3  -3   4     1813.28     1819.31     43.54 o 
  -2  -3   4       68.70      108.07      6.32 o 
  -1  -3   4     1915.38     1977.11     68.67 o 
   0  -3   4     3121.68     3246.05    110.92 o 
   1  -3   4     1088.12     1124.91     27.88 o 
   2  -3   4      387.59      382.82     17.80 o 
   3  -3   4      352.42      344.72     16.89 o 
   4  -3   4      359.71      363.78     18.14 o 
   5  -3   4      566.89      530.21     24.55 o 
   6  -3   4        3.31        5.62      4.79 o 
 -10  -2   4      173.12      172.15      8.33 o 
  -9  -2   4       27.58       30.55      3.58 o 
  -8  -2   4      333.07      331.45     11.17 o 
  -7  -2   4       92.70       87.02      4.55 o 
  -6  -2   4      244.58      237.87      7.95 o 
  -5  -2   4     7910.03     7691.25    178.53 o 
  -4  -2   4     1649.98     1665.00     55.64 o 
  -3  -2   4     4530.18     4813.39    111.94 o 
  -2  -2   4     1285.31     1398.91     33.56 o 
  -1  -2   4      685.59      669.79     22.26 o 
   0  -2   4      684.86      770.52     19.01 o 
   1  -2   4     3786.55     3836.07    161.41 o 
   2  -2   4       25.31       22.45      2.07 o 
   3  -2   4     3729.66     3832.08     90.73 o 
   4  -2   4     5904.81     6220.26    146.08 o 
   5  -2   4      551.97      537.23     16.13 o 
   6  -2   4       19.42       15.89      4.79 o 
   7  -2   4        1.12        6.87      4.30 o 
 -10  -1   4      791.54      808.76     24.11 o 
  -9  -1   4      188.75      177.90     11.07 o 
  -8  -1   4      275.94      237.37      9.02 o 
  -7  -1   4        5.22        5.87      1.88 o 
  -6  -1   4     8113.21     8068.78    187.60 o 
  -5  -1   4        1.46        3.06      1.15 o 
  -4  -1   4     1265.84     1286.72     43.41 o 
  -3  -1   4     1829.02     1740.47     41.50 o 
  -2  -1   4      983.92      859.86     28.94 o 
  -1  -1   4     1003.53     1107.35     26.52 o 
   0  -1   4       19.45       32.23      7.22 o 
   1  -1   4      348.68      312.25     11.90 o 
   2  -1   4     4171.25     3933.13     92.29 o 
   3  -1   4     1215.22     1185.97     29.72 o 
   4  -1   4      104.47       98.35      4.59 o 
   5  -1   4      649.12      658.20     18.54 o 
   6  -1   4       47.50       42.82      3.81 o 
   7  -1   4       22.28       22.48      4.34 o 
   8  -1   4       90.51       70.16      8.54 o 
 -10   0   4      706.78      688.96     21.60 o 
  -9   0   4     1184.23     1164.31     31.85 o 
  -8   0   4      853.41      850.21     28.90 o 
  -7   0   4      878.69      809.40     22.19 o 
  -6   0   4      949.64      947.00     24.73 o 
  -5   0   4     1327.39     1215.51     30.36 o 
  -4   0   4      310.26      260.27      5.98 o 
  -3   0   4      428.51      404.16     10.80 o 
  -2   0   4    12125.49    10763.13    458.75 o 
  -1   0   4       67.29       57.58      2.24 o 
   0   0   4     2304.35     2299.64    141.69 o 
   1   0   4      686.40      710.50     27.92 o 
   2   0   4      419.18      414.56     11.24 o 
   3   0   4      147.14      138.19      5.06 o 
   4   0   4     1130.19     1118.89     28.33 o 
   5   0   4     3431.42     3528.56     84.14 o 
   6   0   4      101.68       82.24      6.32 o 
   7   0   4      452.56      446.60     15.88 o 
   8   0   4       19.48       14.45      3.40 o 
  -9   1   4      175.71      155.03      7.86 o 
  -8   1   4      333.88      307.21     11.22 o 
  -7   1   4      480.88      455.72     14.19 o 
  -6   1   4        4.37       10.26      1.86 o 
  -5   1   4     1026.11     1020.39     28.81 o 
  -4   1   4     2556.80     2422.12     57.68 o 
  -3   1   4     1686.67     1651.02     31.87 o 
  -2   1   4      582.08      530.13     10.83 o 
  -1   1   4      554.64      530.40     24.48 o 
   0   1   4      633.50      615.17     15.21 o 
   1   1   4     2116.86     2077.27     48.74 o 
   2   1   4      139.70      153.04      4.86 o 
   3   1   4      198.11      172.43      5.69 o 
   4   1   4      838.28      798.54     20.65 o 
   5   1   4       27.11       27.69      2.62 o 
   6   1   4       65.73       61.80      3.16 o 
   7   1   4     1013.25     1008.74     21.98 o 
   8   1   4      425.84      436.66     14.64 o 
   9   1   4      679.65      645.76     20.41 o 
  -9   2   4        0.82        0.71      2.80 o 
  -8   2   4      993.21      992.88     28.05 o 
  -7   2   4      124.15      116.64      6.10 o 
  -6   2   4      154.76      130.01      6.80 o 
  -5   2   4       13.01       18.62      3.23 o 
  -4   2   4       64.09       78.01      7.50 o 
  -3   2   4     3730.89     3212.36     93.03 o 
  -2   2   4      883.35      813.85     19.95 o 
  -1   2   4     8093.89     7187.89    134.45 o 
   0   2   4    14750.43    14868.97    340.90 o 
   1   2   4     1513.73     1337.67     25.84 o 
   3   2   4      255.77      329.21      7.46 o 
   4   2   4     5886.11     6392.68    147.77 o 
   5   2   4     2256.47     2421.78     47.18 o 
   6   2   4     1322.12     1296.66     26.70 o 
   7   2   4      807.24      820.38     18.23 o 
   8   2   4     3508.76     3603.15     87.37 o 
   9   2   4       14.61        9.93      3.20 o 
  -8   3   4        6.68       12.87      3.85 o 
  -7   3   4      506.85      527.51     26.91 o 
  -6   3   4      766.79      825.12     23.11 o 
  -5   3   4      364.93      333.43     10.86 o 
  -4   3   4      307.53      329.07     11.22 o 
  -3   3   4       14.32       13.53      2.26 o 
  -2   3   4     5532.06     4926.85     93.03 o 
  -1   3   4     3014.74     2886.11     54.92 o 
   0   3   4        4.69        5.69      0.65 o 
   1   3   4    10822.98    10784.14    317.62 o 
   2   3   4      154.95      127.19      4.45 o 
   3   3   4     2765.68     2697.69     92.96 o 
   4   3   4      484.65      521.36     11.34 o 
   5   3   4      413.07      421.80      9.76 o 
   6   3   4     3407.10     3629.64     69.93 o 
   7   3   4     1846.40     1915.51     38.51 o 
   8   3   4     1571.54     1641.09     42.06 o 
   9   3   4      727.59      718.14     26.86 o 
  10   3   4      120.58       99.25      9.79 o 
  -7   4   4      898.69      942.88     27.43 o 
  -6   4   4      891.68      877.52     25.00 o 
  -5   4   4      286.96      259.67     12.92 o 
  -4   4   4      143.79      136.18      5.88 o 
  -3   4   4       24.51       17.79      2.09 o 
  -2   4   4     6088.15     5824.54    123.86 o 
  -1   4   4      567.01      490.15     10.70 o 
   0   4   4     4652.40     4563.48    131.32 o 
   1   4   4        5.85       17.87      1.19 o 
   2   4   4     6099.31     6351.21    145.18 o 
   3   4   4     2240.82     2294.96     54.16 o 
   4   4   4       31.77       20.67      1.31 o 
   5   4   4       25.47       32.20      1.85 o 
   6   4   4      407.99      381.14      9.30 o 
   7   4   4      667.01      691.92     15.57 o 
   8   4   4     1077.63     1126.83     24.20 o 
   9   4   4      444.24      432.26     14.41 o 
  10   4   4      303.33      308.60     17.71 o 
  -7   5   4       62.25       53.69      5.75 o 
  -6   5   4      339.96      334.49     12.67 o 
  -5   5   4      868.16      884.78     25.13 o 
  -4   5   4      570.97      582.86     17.33 o 
  -3   5   4     1233.93     1184.25     30.56 o 
  -2   5   4      165.96      138.95      8.40 o 
  -1   5   4      463.03      424.51     13.23 o 
   0   5   4     1111.81     1095.88     22.24 o 
   1   5   4     3557.61     3467.76     66.16 o 
   2   5   4     5220.72     5120.44    158.11 o 
   3   5   4      241.86      234.87      5.83 o 
   4   5   4      534.02      503.67     14.21 o 
   5   5   4        1.25        3.80      0.95 o 
   6   5   4      346.61      369.88      9.12 o 
   7   5   4      297.33      294.90      8.27 o 
   8   5   4      583.08      573.02     13.94 o 
   9   5   4      276.26      293.94     16.25 o 
  10   5   4       42.53       40.10      7.08 o 
  -6   6   4      445.35      454.47     16.24 o 
  -5   6   4       28.70       19.55      3.58 o 
  -4   6   4        6.98        4.40      3.12 o 
  -3   6   4     1296.48     1327.30     34.57 o 
  -2   6   4       17.10       14.75      2.27 o 
  -1   6   4       72.83       86.95      4.18 o 
   0   6   4       18.85       23.87      1.86 o 
   1   6   4     3444.57     3556.96     68.19 o 
   2   6   4      159.38      158.00      7.12 o 
   3   6   4     2298.15     2226.52     43.42 o 
   4   6   4     5728.05     5971.97    113.18 o 
   5   6   4        2.96        1.39      1.40 o 
   6   6   4      985.12     1115.34     25.24 o 
   7   6   4       34.17       28.08      2.40 o 
   8   6   4     1433.24     1575.19     40.38 o 
   9   6   4      611.31      630.60     27.83 o 
  10   6   4       84.54       72.52      8.19 o 
  -5   7   4        9.11        0.21      4.65 o 
  -4   7   4      324.06      328.72     12.32 o 
  -3   7   4      561.36      576.51     17.67 o 
  -2   7   4      503.44      489.29     23.47 o 
  -1   7   4       24.37       53.14      4.65 o 
   0   7   4        5.12        4.65      1.63 o 
   1   7   4      459.36      456.91     10.88 o 
   2   7   4     4198.05     4250.82     81.42 o 
   3   7   4     4043.25     4177.21     79.97 o 
   4   7   4      255.05      285.60      8.56 o 
   5   7   4     4982.39     5258.90    100.29 o 
   6   7   4      292.14      308.39      8.18 o 
   7   7   4      527.30      531.85     18.09 o 
   8   7   4      428.27      450.33     14.72 o 
   9   7   4       15.42       12.27      3.11 o 
  10   7   4       49.65       42.53      6.87 o 
  11   7   4     1371.87     1306.03     52.17 o 
  -4   8   4       80.08       76.82      9.85 o 
  -3   8   4       52.93       55.30      8.05 o 
  -2   8   4     1401.25     1415.55     83.87 o 
  -1   8   4      165.13      135.52      6.27 o 
   0   8   4      153.33      161.30      6.76 o 
   1   8   4        6.22       13.96      5.58 o 
   2   8   4     2383.21     2472.15     48.89 o 
   3   8   4      133.52      116.80      4.31 o 
   4   8   4     2943.60     3080.34     68.80 o 
   5   8   4       69.55       60.42      3.07 o 
   6   8   4      666.97      672.48     19.37 o 
   7   8   4     2958.22     3244.88    106.59 o 
   8   8   4      295.22      300.96     11.17 o 
   9   8   4       15.89       11.19      3.12 o 
  10   8   4      608.07      613.12     27.96 o 
  -2   9   4      211.73      190.59     13.40 o 
  -1   9   4      967.53      982.10     39.99 o 
   0   9   4      288.38      316.12     16.60 o 
   1   9   4      980.30     1109.98     42.65 o 
   2   9   4      127.97      133.98      6.05 o 
   3   9   4       45.47       41.37      2.92 o 
   4   9   4        6.50        5.43      1.62 o 
   5   9   4     1569.86     1536.94     58.11 o 
   6   9   4     2537.14     2630.93     63.97 o 
   7   9   4       30.32       25.46      4.20 o 
   8   9   4       71.61       75.40      5.39 o 
   9   9   4        8.32        8.29      3.07 o 
  10   9   4      593.90      608.95     27.75 o 
  -1  10   4        2.28        2.29      4.99 o 
   0  10   4      142.01      152.57     11.66 o 
   1  10   4      615.30      686.52     29.63 o 
   2  10   4      229.19      260.06     14.51 o 
   3  10   4        5.02        2.01      3.40 o 
   5  10   4      716.61      663.86     19.46 o 
   6  10   4       13.74        8.45      2.80 o 
   7  10   4       38.81       30.00      4.01 o 
   8  10   4     2923.45     2983.29    103.54 o 
   9  10   4      194.71      167.62      8.47 o 
  10  10   4      408.52      430.09     22.13 o 
   1  11   4      440.46      460.46     23.14 o 
   8  11   4       45.20       34.97      6.59 o 
   9  11   4      670.30      657.82     55.68 o 
  -8  -8   5       94.47      132.13     13.88 o 
  -7  -8   5        5.61        5.62      4.37 o 
  -6  -8   5       97.47       81.33      8.54 o 
  -5  -8   5      223.37      182.47     12.71 o 
  -4  -8   5      191.34      159.26     12.29 o 
  -3  -8   5      653.06      578.86     27.82 o 
  -2  -8   5      276.17      244.04     16.53 o 
  -9  -7   5      362.40      324.99     18.13 o 
  -7  -7   5       12.62        7.42      4.79 o 
  -6  -7   5      176.59      149.54     10.62 o 
  -5  -7   5      108.38       96.61      8.47 o 
  -4  -7   5       37.11       39.06      6.24 o 
  -3  -7   5      186.17      170.51     11.80 o 
  -2  -7   5        2.91        4.86      4.37 o 
  -1  -7   5     2514.36     2445.08     90.17 o 
   0  -7   5       30.40       23.87      7.01 o 
   1  -7   5      833.17      808.11     37.65 o 
 -10  -6   5      258.09      240.68     15.00 o 
  -9  -6   5       79.61       74.94      7.91 o 
  -8  -6   5       10.40       10.06      3.88 o 
  -6  -6   5      193.65      163.31     11.11 o 
  -5  -6   5     1517.65     1421.81     53.04 o 
  -4  -6   5     1146.94     1089.84     42.21 o 
  -3  -6   5      226.19      194.24     11.94 o 
  -2  -6   5      285.46      271.26     15.07 o 
  -1  -6   5        0.71        1.25      3.54 o 
   0  -6   5     2049.91     2233.01     82.54 o 
   1  -6   5      151.04      140.43     12.15 o 
   2  -6   5        2.12        3.26      5.27 o 
 -10  -5   5        7.49        6.07      2.86 o 
  -9  -5   5      155.47      156.50      7.48 o 
  -8  -5   5      541.77      550.25     16.64 o 
  -7  -5   5     2997.30     2961.24     71.71 o 
  -6  -5   5      164.96      160.73     10.21 o 
  -5  -5   5     1902.89     1864.39     67.27 o 
  -4  -5   5      623.14      571.10     23.94 o 
  -3  -5   5       23.47       19.84      4.02 o 
  -2  -5   5       33.71       34.55      5.06 o 
  -1  -5   5     1033.46     1069.76     41.57 o 
   0  -5   5     2100.52     2196.96     79.76 o 
   1  -5   5      229.09      204.93     13.54 o 
   2  -5   5     1889.59     2138.96     79.74 o 
   3  -5   5        3.18        5.83      4.79 o 
 -10  -4   5     1100.25     1103.99     30.74 o 
  -9  -4   5      180.68      185.56      8.10 o 
  -8  -4   5      774.36      764.36     21.54 o 
  -7  -4   5      308.14      316.84     10.51 o 
  -6  -4   5     1403.33     1410.34     35.47 o 
  -5  -4   5     1101.78     1119.98     28.50 o 
  -4  -4   5      184.26      141.14      6.32 o 
  -3  -4   5     1018.54     1012.63     37.90 o 
  -2  -4   5      199.93      190.58     10.35 o 
  -1  -4   5     1071.62     1112.65     41.81 o 
   0  -4   5      549.60      549.06     23.66 o 
   1  -4   5      181.86      206.36     12.57 o 
   2  -4   5       14.13       16.65      4.99 o 
   3  -4   5     1349.42     1425.46     55.14 o 
   4  -4   5     1462.45     1552.19     59.89 o 
   5  -4   5      441.60      462.47     24.04 o 
 -10  -3   5      306.61      317.23     12.07 o 
  -9  -3   5       36.25       32.14      3.73 o 
  -8  -3   5       13.89       17.21      3.99 o 
  -7  -3   5       54.24       49.88      3.55 o 
  -6  -3   5      944.20      932.34     24.41 o 
  -5  -3   5     1230.13     1299.35     32.47 o 
  -4  -3   5      547.93      525.32     14.29 o 
  -3  -3   5       27.41       13.86      1.41 o 
  -2  -3   5      379.41      342.87      9.34 o 
  -1  -3   5      762.60      733.81     28.31 o 
   0  -3   5      508.34      529.80     21.92 o 
   1  -3   5        3.04       12.28      3.33 o 
   2  -3   5       23.98       24.91      4.51 o 
   3  -3   5     3585.67     3915.69    135.76 o 
   4  -3   5        2.63        4.99      4.02 o 
   5  -3   5      139.28      121.26     10.34 o 
   6  -3   5      936.66      874.95     37.88 o 
 -10  -2   5       54.44       51.24      4.90 o 
  -9  -2   5        3.23       14.08      2.86 o 
  -8  -2   5      304.87      318.20     11.00 o 
  -7  -2   5     3167.50     3336.35     80.02 o 
  -6  -2   5        5.87        8.34      3.33 o 
  -5  -2   5      625.54      591.02     16.05 o 
  -4  -2   5      533.97      477.57     13.11 o 
  -3  -2   5        9.08       11.20      1.94 o 
  -2  -2   5     1968.27     1962.59     46.70 o 
  -1  -2   5     8148.37     8248.64    274.25 o 
   0  -2   5     1069.69     1092.20     26.56 o 
   1  -2   5      548.71      606.16     15.83 o 
   2  -2   5      188.20      202.01      6.89 o 
   3  -2   5      145.26      143.81      5.95 o 
   4  -2   5     1463.67     1616.47     59.47 o 
   5  -2   5     1992.78     1990.29     72.73 o 
   6  -2   5       39.54       38.78      6.66 o 
 -10  -1   5      708.07      741.67     22.65 o 
  -9  -1   5       55.73       58.93      4.76 o 
  -8  -1   5        2.45        3.44      1.93 o 
  -7  -1   5     1017.44     1014.60     26.82 o 
  -6  -1   5     2227.93     2236.78     54.29 o 
  -5  -1   5     1234.82     1319.68     32.77 o 
  -4  -1   5     2296.99     2328.26     55.56 o 
  -3  -1   5     6416.24     6440.28    158.38 o 
  -2  -1   5     1764.56     1778.85     42.46 o 
  -1  -1   5      243.60      265.24      7.42 o 
   0  -1   5     3146.21     3189.22     74.52 o 
   1  -1   5      518.38      544.93     14.22 o 
   2  -1   5      833.99      802.11     20.68 o 
   3  -1   5      220.64      190.02     15.14 o 
   4  -1   5     3243.50     3363.09     80.44 o 
   5  -1   5      517.75      483.48     14.86 o 
   6  -1   5     1080.25     1065.49     29.14 o 
   7  -1   5        1.21       -0.76      3.61 o 
  -9   0   5       34.01       30.36      3.96 o 
  -8   0   5     1310.64     1330.80     35.02 o 
  -7   0   5     2282.27     2256.17     55.56 o 
  -6   0   5     2544.62     2446.20     59.30 o 
  -5   0   5      420.57      448.61     12.78 o 
  -4   0   5      643.07      589.22     15.64 o 
  -3   0   5     3789.21     3903.49     91.27 o 
  -2   0   5       48.66       44.98      2.19 o 
  -1   0   5    18455.94    17801.49   1274.91 o 
   0   0   5      853.37      891.96     28.46 o 
   1   0   5     1950.73     1851.09     43.98 o 
   2   0   5      192.22      185.49      6.05 o 
   3   0   5     3090.56     3173.55     75.23 o 
   4   0   5      508.11      502.81     14.39 o 
   5   0   5       38.01       32.17      3.99 o 
   6   0   5      796.42      779.92     34.40 o 
   7   0   5     1444.46     1416.95     51.14 o 
   8   0   5     1450.09     1442.40     71.42 o 
  -9   1   5      391.02      354.30     13.12 o 
  -8   1   5      208.78      198.47      8.46 o 
  -7   1   5      160.67      174.22      7.28 o 
  -6   1   5      692.36      649.35     18.16 o 
  -5   1   5      582.86      497.59     18.24 o 
  -4   1   5     1942.11     1715.97     60.19 o 
  -3   1   5      139.92      123.75      3.43 o 
  -2   1   5     2952.48     2745.56     88.71 o 
  -1   1   5     1053.88     1006.57     24.49 o 
   0   1   5      784.12      808.02     19.76 o 
   1   1   5       99.17      105.24      3.56 o 
   2   1   5     1638.32     1659.23     39.80 o 
   3   1   5     1340.94     1301.15     32.01 o 
   4   1   5      702.28      676.44     18.11 o 
   5   1   5      200.44      192.19      7.14 o 
   6   1   5      484.91      451.85     17.28 o 
   7   1   5     1478.50     1513.24     31.73 o 
   8   1   5       55.79       50.09      4.93 o 
  -9   2   5      252.51      243.88     10.63 o 
  -8   2   5       26.09       23.41      3.48 o 
  -7   2   5     1988.24     1934.52     48.86 o 
  -6   2   5       28.58       29.53      3.03 o 
  -5   2   5      144.99      126.25      6.18 o 
  -4   2   5      294.25      292.21      7.75 o 
  -3   2   5     5659.75     5222.04     98.92 o 
  -2   2   5       92.78      109.54      3.12 o 
  -1   2   5     1442.31     1410.92     27.42 o 
   0   2   5     1206.93     1218.48     23.78 o 
   1   2   5       15.18       15.24      0.92 o 
   2   2   5     2167.21     2261.83     53.99 o 
   3   2   5     4282.94     4450.07    133.54 o 
   4   2   5       10.00        6.28      2.51 o 
   5   2   5      188.79      185.69      5.55 o 
   6   2   5      242.76      226.54      6.83 o 
   7   2   5      565.02      592.31     14.20 o 
   8   2   5      120.36      111.60      6.33 o 
   9   2   5     1649.33     1634.74     43.29 o 
  -8   3   5       79.07       72.28      5.63 o 
  -7   3   5      441.17      440.41     14.64 o 
  -6   3   5      120.45      115.94      5.82 o 
  -5   3   5      257.16      226.47      8.17 o 
  -4   3   5      293.65      246.61      8.22 o 
  -3   3   5     1332.38     1222.04     39.26 o 
  -2   3   5     2408.67     2144.51     41.42 o 
  -1   3   5      311.29      282.60      6.52 o 
   0   3   5      621.82      601.80     12.37 o 
   1   3   5     8719.72     8871.21    166.65 o 
   2   3   5     2112.93     2176.31     61.91 o 
   3   3   5     2931.59     3229.89    127.19 o 
   4   3   5     2173.45     2130.01     45.27 o 
   5   3   5     1610.67     1797.40     35.67 o 
   6   3   5      806.96      910.69     19.56 o 
   7   3   5      136.99      134.23      5.00 o 
   8   3   5      657.46      656.04     19.45 o 
   9   3   5        7.88        3.47      3.68 o 
  -7   4   5     1378.31     1408.26     38.13 o 
  -6   4   5       59.99       51.32      4.38 o 
  -5   4   5      636.34      625.74     18.23 o 
  -4   4   5     2701.20     2622.57     63.56 o 
  -3   4   5     2563.63     2469.23     47.95 o 
  -2   4   5      228.96      218.25     11.11 o 
  -1   4   5     1477.74     1459.25     28.82 o 
   0   4   5       16.90       24.86      2.78 o 
   1   4   5     2540.14     2322.34     44.59 o 
   2   4   5     2106.28     2205.59     73.43 o 
   3   4   5    19007.10    19305.64   1554.10 o 
   4   4   5      819.66      824.43     17.10 o 
   5   4   5      206.61      186.39      5.24 o 
   6   4   5      296.32      278.97      7.44 o 
   7   4   5       10.59        9.85      1.76 o 
   8   4   5       83.12       78.74      6.59 o 
   9   4   5       59.40       59.67      7.63 o 
  10   4   5      655.21      616.18     28.66 o 
  -7   5   5        9.95        4.30      3.03 o 
  -6   5   5        3.69        7.68      2.85 o 
  -5   5   5       85.16      102.56     14.71 o 
  -4   5   5      183.73      181.06      7.49 o 
  -3   5   5      170.53      152.85      6.23 o 
  -2   5   5      363.58      317.15      7.98 o 
  -1   5   5      948.54      950.62     19.71 o 
   0   5   5     3320.96     3381.80     64.75 o 
   1   5   5      387.56      394.11      8.88 o 
   2   5   5     1601.21     1692.48     33.17 o 
   3   5   5     1034.91     1000.97     25.44 o 
   4   5   5      251.91      281.01      9.21 o 
   5   5   5      440.84      524.83     22.23 o 
   6   5   5     1295.10     1316.48     27.01 o 
   7   5   5     2615.18     2892.99     88.10 o 
   8   5   5       81.46       82.14      5.35 o 
   9   5   5      591.28      610.67     27.40 o 
  10   5   5       85.62       70.30      8.26 o 
  -6   6   5       18.07       16.30      3.80 o 
  -5   6   5        2.13        1.30      2.45 o 
  -4   6   5      390.73      365.01     12.61 o 
  -3   6   5     2204.26     2145.36     53.32 o 
  -2   6   5      112.96       96.20      6.73 o 
  -1   6   5        1.21        3.62      1.18 o 
   0   6   5       13.44       14.09      1.58 o 
   1   6   5       34.68       26.06      1.81 o 
   2   6   5      125.96      111.99      6.20 o 
   3   6   5      780.96      710.95     19.65 o 
   4   6   5     1519.77     1560.40     45.75 o 
   5   6   5       14.55       22.16      2.75 o 
   6   6   5      406.98      438.52     13.74 o 
   7   6   5     2612.76     2904.67     70.12 o 
   8   6   5     1519.33     1660.84     42.61 o 
   9   6   5       93.73      105.98      6.54 o 
  10   6   5        8.96        8.60      4.58 o 
  -5   7   5        9.69        5.34      3.12 o 
  -4   7   5        0.76       -0.87      2.21 o 
  -3   7   5       83.10       73.70      4.93 o 
  -2   7   5        1.00        0.61      1.64 o 
  -1   7   5      488.13      461.60     13.87 o 
   0   7   5      436.66      387.84      9.73 o 
   1   7   5     1706.41     1679.41     37.61 o 
   2   7   5     1094.14     1153.28     23.81 o 
   3   7   5      298.26      294.94      7.57 o 
   4   7   5       44.97       43.82      3.15 o 
   5   7   5      242.14      265.42      9.58 o 
   6   7   5     3910.41     4260.99    189.01 o 
   7   7   5     1284.37     1362.20     35.50 o 
   8   7   5      961.62     1052.53     28.90 o 
   9   7   5      944.10      980.67     27.73 o 
  10   7   5      126.54      125.35     10.90 o 
  -4   8   5        1.82        3.33      4.86 o 
  -3   8   5     1789.64     1764.89     55.85 o 
  -2   8   5       75.35       66.55      4.71 o 
  -1   8   5     1159.60     1200.15     31.60 o 
   0   8   5      303.00      306.59     14.21 o 
   1   8   5      971.21      953.01     20.67 o 
   2   8   5     1906.21     1861.57     37.40 o 
   3   8   5      589.91      531.53     12.45 o 
   4   8   5      363.76      339.99     11.20 o 
   5   8   5     2894.52     2881.98     69.38 o 
   6   8   5     1205.87     1318.89     34.40 o 
   7   8   5     2919.61     3302.92     82.76 o 
   8   8   5     1020.79     1095.61     30.02 o 
   9   8   5        7.08        5.26      3.13 o 
  10   8   5      524.47      511.25     24.68 o 
  -2   9   5      125.60       97.52      9.58 o 
  -1   9   5      108.06       90.37      7.01 o 
   0   9   5      702.54      721.64     20.61 o 
   1   9   5     1088.70     1128.84     29.70 o 
   2   9   5      824.60      837.73     18.75 o 
   3   9   5     1640.84     1699.72     42.57 o 
   4   9   5      943.03      932.23     25.19 o 
   5   9   5      113.05       89.84      5.20 o 
   6   9   5       74.67       75.11      7.29 o 
   7   9   5     1697.76     1829.83     46.53 o 
   8   9   5        1.31        2.62      2.57 o 
   9   9   5      509.94      516.51     17.16 o 
  10   9   5      270.44      265.42     11.47 o 
  -1  10   5       84.01       69.81      8.81 o 
   0  10   5      461.17      436.63     21.27 o 
   1  10   5      391.80      392.96     19.04 o 
   3  10   5      122.10      101.51      5.73 o 
   4  10   5      199.21      210.47     26.00 o 
   5  10   5       10.28       10.36      2.66 o 
   6  10   5      541.61      515.94     16.39 o 
   7  10   5        3.89        4.02      2.60 o 
   8  10   5      156.86      139.76      7.55 o 
   9  10   5       17.52       13.44      3.63 o 
  10  10   5       63.28       58.22      7.22 o 
   5  11   5        7.67        1.94      3.82 o 
   6  11   5      126.27      109.56      7.67 o 
   7  11   5      483.64      446.57     15.34 o 
   8  11   5        6.52        8.08      3.32 o 
   9  11   5        3.71        6.42      3.55 o 
  -7  -8   6      843.73      802.58     36.19 o 
  -6  -8   6      313.97      280.33     17.16 o 
  -5  -8   6      592.09      561.99     27.40 o 
  -4  -8   6        3.74        2.64      4.99 o 
  -3  -8   6        1.60        0.07      5.13 o 
  -7  -7   6       30.27       45.37      8.19 o 
  -6  -7   6      393.10      341.52     18.55 o 
  -5  -7   6      619.24      574.11     26.50 o 
  -4  -7   6      358.60      346.90     18.97 o 
  -3  -7   6      130.34      101.34      9.72 o 
  -2  -7   6       40.18       29.28      6.24 o 
  -1  -7   6      871.89      836.09     37.52 o 
  -9  -6   6     1263.35     1301.39     51.32 o 
  -8  -6   6       13.15        9.85      4.58 o 
  -7  -6   6      127.21      210.65     17.77 o 
  -6  -6   6        2.97        2.43      3.19 o 
  -5  -6   6      248.28      190.85     12.01 o 
  -4  -6   6        0.01       -1.66      2.64 o 
  -3  -6   6       48.07       41.21      6.11 o 
  -2  -6   6      949.56      866.54     36.23 o 
  -1  -6   6      369.74      364.16     19.59 o 
   0  -6   6      676.00      669.81     31.10 o 
   1  -6   6      385.15      366.71     21.47 o 
 -10  -5   6     1062.45     1098.90     30.89 o 
  -9  -5   6        0.94       -0.62      2.98 o 
  -8  -5   6      307.37      283.41     15.56 o 
  -7  -5   6      363.02      368.76     18.48 o 
  -6  -5   6      629.08      788.00     34.44 o 
  -5  -5   6     1988.11     2056.70     74.33 o 
  -4  -5   6        2.42        3.54      2.77 o 
  -3  -5   6     1260.04     1264.48     48.03 o 
  -2  -5   6     1337.89     1345.08     50.91 o 
  -1  -5   6     1044.11      999.84     39.95 o 
   0  -5   6       14.28       20.81      5.48 o 
   1  -5   6      215.27      215.88     14.44 o 
   2  -5   6       89.97       94.45      9.92 o 
   3  -5   6      586.65      581.43     28.86 o 
 -10  -4   6       27.61       26.84      4.00 o 
  -9  -4   6      373.99      358.28     12.68 o 
  -8  -4   6      495.21      505.31     15.66 o 
  -7  -4   6      572.18      545.39     16.14 o 
  -6  -4   6     3801.55     3854.65     91.75 o 
  -4  -4   6      253.34      243.69     12.92 o 
  -3  -4   6      603.69      563.36     23.73 o 
  -2  -4   6     3184.26     3287.80    113.84 o 
  -1  -4   6       55.01       50.24      5.48 o 
   0  -4   6       20.10       19.84      4.44 o 
   1  -4   6      213.71      199.57     12.85 o 
   2  -4   6     1468.82     1644.87     62.78 o 
   3  -4   6      343.52      343.47     19.24 o 
   4  -4   6      150.11      126.12     11.52 o 
 -10  -3   6        1.48        3.95      2.87 o 
  -9  -3   6     1624.81     1678.23     43.48 o 
  -8  -3   6     1784.06     1875.16     47.36 o 
  -7  -3   6     4007.49     4168.98     99.36 o 
  -6  -3   6      249.76      231.25      8.17 o 
  -5  -3   6     1460.77     1495.68     37.26 o 
  -4  -3   6        2.61        4.13      2.91 o 
  -3  -3   6       41.09       44.77      2.50 o 
  -2  -3   6     1141.71     1115.41     41.35 o 
  -1  -3   6     1615.00     1624.83     58.34 o 
   0  -3   6      543.81      537.05     22.75 o 
   1  -3   6       36.52       47.94      5.76 o 
   2  -3   6        4.58        4.58      3.54 o 
   3  -3   6        7.03        5.48      3.68 o 
   4  -3   6       35.03       40.10      6.94 o 
   5  -3   6      177.50      171.12     12.91 o 
 -10  -2   6      137.93      121.40      7.04 o 
  -9  -2   6      371.36      357.32     12.69 o 
  -8  -2   6     1379.23     1386.40     36.19 o 
  -7  -2   6        5.56        1.39      1.73 o 
  -6  -2   6        1.83        2.97      1.57 o 
  -5  -2   6     2054.12     2079.33     50.55 o 
  -4  -2   6      747.46      807.05     37.53 o 
  -3  -2   6      170.14      171.19      7.22 o 
  -2  -2   6       50.85       54.36      2.60 o 
  -1  -2   6       24.05       33.07      1.97 o 
   0  -2   6      841.64      901.75     22.55 o 
   1  -2   6      116.14       95.45      7.01 o 
   2  -2   6     1401.34     1412.75     52.29 o 
   3  -2   6      352.88      361.09     17.72 o 
   4  -2   6      732.04      739.59     31.18 o 
   5  -2   6       29.70       30.73      5.97 o 
   6  -2   6       32.12       30.60      6.11 o 
 -10  -1   6       24.63       27.05      3.98 o 
  -9  -1   6        0.71        1.13      2.21 o 
  -8  -1   6      145.04      133.48      6.63 o 
  -7  -1   6      512.90      512.69     15.29 o 
  -6  -1   6     1115.08     1084.66     28.07 o 
  -5  -1   6      250.32      278.16      8.94 o 
  -4  -1   6       22.90       15.12      1.80 o 
  -3  -1   6     2836.26     2892.29     68.47 o 
  -2  -1   6       30.77       43.14      2.41 o 
  -1  -1   6     4402.91     4429.20    153.42 o 
   0  -1   6        0.56        1.07      0.83 o 
   1  -1   6     1520.46     1470.69     35.74 o 
   2  -1   6       70.63       57.73      3.18 o 
   3  -1   6      561.12      596.94     16.76 o 
   4  -1   6     3140.92     3326.70     79.97 o 
   5  -1   6      377.64      403.61     19.39 o 
   6  -1   6        1.32       21.23      5.34 o 
   7  -1   6      740.27      713.15     31.80 o 
  -9   0   6        6.08        4.57      2.57 o 
  -8   0   6      174.70      141.60      8.68 o 
  -7   0   6       14.79       18.67      3.16 o 
  -6   0   6      845.87      816.75     21.97 o 
  -5   0   6     1015.58     1039.60     26.62 o 
  -4   0   6      992.99      944.53     24.06 o 
  -3   0   6      372.87      373.24     29.84 o 
  -2   0   6    10509.19    10346.73    459.79 o 
  -1   0   6      129.53      126.48      4.40 o 
   0   0   6      295.75      329.20     14.78 o 
   1   0   6     1100.39     1086.36     30.60 o 
   2   0   6     7440.01     7511.41    174.48 o 
   3   0   6      992.01      963.96     24.88 o 
   4   0   6      100.26       92.63      4.72 o 
   5   0   6      279.35      267.49      9.55 o 
   6   0   6      356.05      371.60     30.26 o 
   7   0   6       13.56       11.36      4.68 o 
  -9   1   6     1143.44     1118.13     31.27 o 
  -8   1   6        3.21        2.93      2.13 o 
  -7   1   6      619.62      609.32     17.96 o 
  -6   1   6      165.88      179.65      7.06 o 
  -5   1   6     2059.62     2002.90     48.91 o 
  -4   1   6      364.80      324.01     11.07 o 
  -3   1   6     3438.33     3274.91     62.41 o 
  -2   1   6     5502.20     5268.66    122.63 o 
  -1   1   6     1026.94     1020.04     25.11 o 
   0   1   6      704.59      683.74     17.20 o 
   1   1   6     1553.70     1507.26     36.16 o 
   2   1   6     2894.37     2813.73     66.51 o 
   3   1   6      283.84      252.09      8.04 o 
   4   1   6      464.00      486.29     13.90 o 
   5   1   6      503.47      476.47     14.17 o 
   6   1   6      712.70      705.82     23.91 o 
   7   1   6        2.41        2.12      2.54 o 
   8   1   6       81.98       70.93      5.66 o 
  -8   2   6     1085.19     1062.97     29.52 o 
  -7   2   6       23.53       21.79      4.79 o 
  -6   2   6      508.16      487.57     15.23 o 
  -5   2   6      121.18      115.06     10.13 o 
  -4   2   6     3136.87     3004.83     71.57 o 
  -3   2   6     2059.56     2074.52     49.24 o 
  -2   2   6      336.17      338.27      7.69 o 
  -1   2   6     3503.96     3810.98     72.28 o 
   0   2   6       16.68       39.00      1.72 o 
   1   2   6       58.71       57.57      3.50 o 
   2   2   6      271.79      237.93      7.04 o 
   3   2   6      396.01      420.70     11.70 o 
   4   2   6     2111.52     2222.70     53.55 o 
   5   2   6      270.17      259.88      9.28 o 
   6   2   6      225.30      256.32      7.55 o 
   7   2   6       64.61       52.00      3.53 o 
   8   2   6      692.85      686.57     20.73 o 
   9   2   6       38.46       48.43      7.70 o 
  -8   3   6     1435.70     1449.50     39.13 o 
  -7   3   6      610.14      599.92     18.42 o 
  -6   3   6        7.54        8.63      2.06 o 
  -5   3   6        7.58       11.24      7.67 o 
  -4   3   6       69.40       54.26      3.28 o 
  -3   3   6      186.60      155.39      8.65 o 
  -2   3   6        4.67       22.27      2.84 o 
  -1   3   6     1200.86     1155.28     23.01 o 
   0   3   6        1.50        2.64      1.25 o 
   1   3   6     6190.58     6042.31    200.24 o 
   2   3   6       66.61       48.14      1.88 o 
   3   3   6     1519.44     1567.63     39.69 o 
   4   3   6      380.35      380.39      9.00 o 
   5   3   6      847.57      885.02     18.89 o 
   6   3   6       69.30       64.21      3.30 o 
   7   3   6      706.51      714.89     16.64 o 
   8   3   6     2919.37     3056.02     74.18 o 
   9   3   6       75.82       62.11      8.19 o 
  -7   4   6      145.80      133.32      7.21 o 
  -6   4   6      710.89      699.71     20.66 o 
  -5   4   6       46.57       38.68      3.49 o 
  -4   4   6       26.62       24.19      2.75 o 
  -3   4   6       41.77       30.81      2.78 o 
  -2   4   6     5540.37     5422.07    102.64 o 
  -1   4   6     1557.56     1658.82     32.61 o 
   0   4   6     1132.38     1164.07     23.24 o 
   1   4   6      331.02      311.56      7.11 o 
   2   4   6     3575.29     3460.32     80.55 o 
   3   4   6     2228.13     2361.86     56.13 o 
   4   4   6        6.77       10.24      1.08 o 
   5   4   6      965.28     1029.62     21.42 o 
   6   4   6     4074.40     4517.43    105.91 o 
   7   4   6     1015.24     1048.88     28.15 o 
   8   4   6       19.41       22.75      3.64 o 
   9   4   6       33.59       25.95      5.69 o 
  -7   5   6      906.80      927.60     27.54 o 
  -6   5   6     1174.28     1171.75     32.38 o 
  -5   5   6     2468.16     2643.90     65.44 o 
  -4   5   6      255.55      216.14     11.22 o 
  -3   5   6      144.00      131.21      4.47 o 
  -2   5   6      299.19      267.60      7.87 o 
  -1   5   6      503.54      431.67     10.07 o 
   0   5   6        5.32        9.08      2.19 o 
   1   5   6     4911.66     5115.85     96.89 o 
   2   5   6    13192.84    13841.80    499.19 o 
   3   5   6     1525.64     1567.38     38.48 o 
   4   5   6        6.16        6.46      1.71 o 
   5   5   6      633.56      698.34     32.94 o 
   6   5   6     1671.82     1825.30     46.71 o 
   7   5   6      105.23       98.64      5.62 o 
   8   5   6      333.01      338.89     13.62 o 
   9   5   6      422.15      440.19     21.89 o 
  10   5   6      407.28      400.43     21.54 o 
  -6   6   6      838.70      828.28     25.10 o 
  -5   6   6      372.04      338.47     12.49 o 
  -4   6   6      305.05      291.65     10.72 o 
  -3   6   6     1686.45     1710.94     44.22 o 
  -2   6   6      195.96      163.11      6.70 o 
  -1   6   6      641.05      617.26     13.91 o 
   0   6   6     3303.23     3297.64     67.04 o 
   1   6   6     2442.94     2417.97     47.09 o 
   2   6   6      231.19      192.89      5.16 o 
   3   6   6      183.04      172.07      6.72 o 
   4   6   6      635.02      690.49     30.06 o 
   5   6   6      479.94      501.25     19.79 o 
   7   6   6      127.02      118.60      6.28 o 
   8   6   6      270.79      307.10     11.57 o 
   9   6   6       35.39       23.73      4.16 o 
  10   6   6       30.13       27.06      6.24 o 
  -5   7   6       13.92        9.55      3.29 o 
  -4   7   6     3128.74     3100.88     76.62 o 
  -3   7   6      369.86      348.78     12.12 o 
  -2   7   6      313.29      300.84     15.42 o 
  -1   7   6      632.44      600.82     14.01 o 
   0   7   6      181.99      159.49      5.23 o 
   1   7   6       69.59       57.43      2.77 o 
   2   7   6      335.28      382.31     10.53 o 
   3   7   6      768.61      766.65     28.37 o 
   4   7   6       21.21       15.95      2.50 o 
   5   7   6      984.93      996.66     26.78 o 
   6   7   6       59.16       54.19     10.58 o 
   7   7   6        5.30        9.75      5.27 o 
   8   7   6     1289.79     1382.34     40.76 o 
   9   7   6      186.63      205.96      9.57 o 
  10   7   6      270.60      275.56     16.74 o 
  -4   8   6        4.36        3.93      2.82 o 
  -3   8   6       38.40       37.16      5.65 o 
  -2   8   6     1848.75     1792.51     45.74 o 
  -1   8   6      299.42      282.61     14.90 o 
   0   8   6      149.05      146.72      8.17 o 
   1   8   6       36.59       34.05      2.96 o 
   2   8   6       79.49       65.24      6.45 o 
   3   8   6      125.25      109.87      5.45 o 
   4   8   6       65.77       69.66      9.44 o 
   5   8   6     1321.05     1375.53     42.51 o 
   6   8   6      177.38      165.11     12.15 o 
   7   8   6     1832.98     2015.91     94.84 o 
   8   8   6       13.25        5.75      2.93 o 
   9   8   6      341.01      332.60     13.48 o 
  10   8   6      728.61      793.30     34.58 o 
  -3   9   6      956.31      922.65     39.69 o 
  -2   9   6      662.95      598.73     18.62 o 
  -1   9   6      512.36      512.79     32.61 o 
   0   9   6       80.99       71.62      8.50 o 
   1   9   6      224.15      201.24      7.07 o 
   2   9   6     1599.09     1584.64     40.14 o 
   3   9   6      138.12      131.94      6.36 o 
   4   9   6      588.05      583.95     17.47 o 
   5   9   6      803.53      803.39     22.81 o 
   6   9   6     4985.70     5358.02    126.13 o 
   7   9   6      106.11      104.99      6.38 o 
   8   9   6        3.31        3.85      4.09 o 
   9   9   6        0.87        5.65      5.62 o 
  10   9   6      483.27      486.24     22.10 o 
   1  10   6     2051.24     2180.66     76.30 o 
   2  10   6      305.88      287.81     10.80 o 
   3  10   6        3.48        4.58      2.23 o 
   4  10   6      929.16      866.71     24.28 o 
   5  10   6     1171.51     1108.03     30.02 o 
   6  10   6      257.73      242.47     10.00 o 
   7  10   6       13.44       10.94      3.85 o 
   8  10   6      469.56      466.57     16.09 o 
   9  10   6      435.57      439.14     15.72 o 
   4  11   6      184.56      152.75      7.58 o 
   5  11   6      548.09      480.22     15.82 o 
   6  11   6      133.80      118.46      6.87 o 
   7  11   6      314.45      278.96     11.36 o 
   8  11   6       49.61       42.84      5.10 o 
   9  11   6       49.71       43.80      6.35 o 
   6  12   6       45.43       36.50      7.42 o 
   7  12   6        3.86        2.29      4.58 o 
  -7  -7   7        2.17       -2.29      5.48 o 
  -6  -7   7      733.57      663.28     30.54 o 
  -5  -7   7        9.44        4.58      4.58 o 
  -4  -7   7      141.67      136.18     11.73 o 
  -3  -7   7      126.56       90.09      9.51 o 
  -2  -7   7      349.94      314.27     19.10 o 
  -7  -6   7       24.68       41.76     10.61 o 
  -6  -6   7      944.40      894.75     37.96 o 
  -5  -6   7      702.38      617.27     27.76 o 
  -4  -6   7       23.67       22.89      5.27 o 
  -3  -6   7      528.73      532.39     25.45 o 
  -2  -6   7        4.98        4.37      3.95 o 
  -1  -6   7        0.89        0.55      4.44 o 
   0  -6   7        4.31        4.09      5.41 o 
  -9  -5   7       51.32       44.75      7.01 o 
  -8  -5   7       73.67       74.60      7.77 o 
  -7  -5   7     4019.62     3901.99    136.31 o 
  -6  -5   7      538.80      653.05     30.25 o 
  -5  -5   7        8.72        7.56      3.40 o 
  -4  -5   7     1347.76     1333.80     50.96 o 
  -3  -5   7      365.84      326.04     17.23 o 
  -2  -5   7      322.68      314.16     17.09 o 
  -1  -5   7       34.06       30.67      6.04 o 
   0  -5   7     2308.06     2271.91     83.80 o 
   1  -5   7      373.20      360.87     20.36 o 
   2  -5   7      366.09      347.50     20.70 o 
  -9  -4   7      253.90      237.71      9.81 o 
  -8  -4   7       44.95       45.35      4.14 o 
  -7  -4   7      646.49      612.06     26.72 o 
  -6  -4   7       44.51       36.98      5.76 o 
  -5  -4   7     1447.21     1525.08     57.22 o 
  -4  -4   7     2346.97     2288.96     81.71 o 
  -3  -4   7     4571.71     4822.36    164.95 o 
  -2  -4   7       88.21       68.57      6.73 o 
  -1  -4   7       81.79       66.21      6.87 o 
   0  -4   7      133.53      115.92      9.44 o 
   1  -4   7      600.69      627.21     28.52 o 
   2  -4   7      215.23      220.94     15.00 o 
   3  -4   7      290.33      257.25     16.67 o 
  -9  -3   7       33.98       29.07      3.89 o 
  -8  -3   7      158.13      152.96      7.15 o 
  -7  -3   7       19.18       30.81      8.43 o 
  -6  -3   7     6432.97     6620.09    155.44 o 
  -5  -3   7      182.84      153.36      6.17 o 
  -4  -3   7     3714.01     3801.08    130.84 o 
  -3  -3   7      711.72      718.17     29.04 o 
  -2  -3   7        7.99        5.55      2.64 o 
  -1  -3   7     1028.77     1004.97     38.51 o 
   0  -3   7       35.74       28.31      4.72 o 
   1  -3   7      183.07      183.30     11.73 o 
   2  -3   7     1181.39     1254.28     49.04 o 
   3  -3   7     1389.52     1509.96     58.14 o 
   4  -3   7       24.34       33.23      6.94 o 
  -9  -2   7      344.42      344.06     12.60 o 
  -8  -2   7        1.90        4.20      2.08 o 
  -7  -2   7      757.76      760.33     30.36 o 
  -6  -2   7      299.44      299.91     10.04 o 
  -5  -2   7      894.61      941.94     24.72 o 
  -4  -2   7     1161.95     1281.62     32.82 o 
  -3  -2   7      672.38      724.51     19.12 o 
  -2  -2   7     5615.83     5958.04    138.83 o 
  -1  -2   7     1138.70     1125.69     41.62 o 
   0  -2   7       26.55       42.25      4.72 o 
   1  -2   7     1919.62     1965.85     70.30 o 
   2  -2   7       57.18       47.18      5.62 o 
   3  -2   7      815.38      838.58     34.68 o 
   4  -2   7       85.60       75.64      8.05 o 
   5  -2   7      193.77      181.82     12.84 o 
  -9  -1   7       76.03       56.36      4.85 o 
  -8  -1   7      128.74      114.66      6.10 o 
  -7  -1   7      251.25      251.46      9.25 o 
  -6  -1   7      137.36      133.55      5.89 o 
  -5  -1   7      559.94      549.38     15.54 o 
  -4  -1   7      145.86      130.63      5.26 o 
  -3  -1   7     6339.46     6329.79    147.48 o 
  -2  -1   7      875.56      926.09     23.58 o 
  -1  -1   7      946.22      996.50     24.88 o 
   0  -1   7     2917.64     3012.12     71.06 o 
   1  -1   7      229.35      234.51      7.37 o 
   2  -1   7      598.75      628.44     17.16 o 
   3  -1   7       11.36       16.65      4.16 o 
   4  -1   7     1074.47     1139.03     44.00 o 
   5  -1   7      114.15      104.45      8.95 o 
   6  -1   7       31.35       30.67      6.17 o 
  -9   0   7      156.07      152.30      7.73 o 
  -8   0   7      102.41       88.76      5.36 o 
  -7   0   7     2518.93     2495.28     61.38 o 
  -6   0   7       34.19       26.12      2.85 o 
  -5   0   7     3788.23     3960.94     93.92 o 
  -4   0   7        0.42        2.03      1.10 o 
  -3   0   7     3327.18     3408.61     80.56 o 
  -2   0   7       12.85       16.97      3.92 o 
  -1   0   7     5457.22     6039.92    140.52 o 
   0   0   7     2994.08     2958.38    131.44 o 
   1   0   7     1908.96     1886.96     45.39 o 
   2   0   7      675.02      635.26     17.11 o 
   3   0   7      113.48      115.60      7.91 o 
   4   0   7      736.84      772.99     23.15 o 
   5   0   7       33.39       40.40      3.94 o 
   6   0   7      985.77      967.55     38.67 o 
   7   0   7      172.98      145.08     11.25 o 
  -9   1   7     1473.84     1533.00     41.02 o 
  -8   1   7      746.20      754.20     22.12 o 
  -7   1   7     1656.98     1620.95     41.50 o 
  -6   1   7      445.63      475.40     18.29 o 
  -5   1   7     1437.05     1460.47     36.68 o 
  -4   1   7     1198.12     1230.55     24.83 o 
  -2   1   7     4998.12     4995.00    116.65 o 
  -1   1   7       29.21       18.73      2.50 o 
   0   1   7     1374.63     1340.21     65.87 o 
   1   1   7     4546.57     4507.06    105.22 o 
   2   1   7      142.34      137.58      5.13 o 
   3   1   7     1625.85     1648.83     40.66 o 
   4   1   7        0.41        0.45      1.53 o 
   5   1   7      130.25      123.74      7.91 o 
   6   1   7      301.39      297.31     10.68 o 
   7   1   7      855.35      835.98     32.86 o 
  -8   2   7      672.36      661.53     20.25 o 
  -7   2   7     1965.52     1914.81     48.55 o 
  -6   2   7      843.99      816.58     22.60 o 
  -5   2   7      159.67      151.02      6.26 o 
  -4   2   7       44.02       56.44     11.03 o 
  -3   2   7      803.49      845.10     17.55 o 
  -2   2   7      142.50      123.11      7.26 o 
  -1   2   7      287.43      299.18      7.13 o 
   0   2   7     7492.36     7326.93    169.79 o 
   1   2   7     1456.27     1364.27     33.00 o 
   2   2   7     2462.57     2390.43     56.86 o 
   3   2   7     3092.96     3183.09     75.44 o 
   4   2   7      163.02      171.57      6.41 o 
   5   2   7      646.59      674.30     15.51 o 
   6   2   7       77.59       68.73      3.77 o 
   7   2   7     1596.77     1712.57     43.79 o 
   8   2   7        6.54        7.70      4.37 o 
  -8   3   7      750.13      751.08     22.84 o 
  -7   3   7     1022.01     1041.16     28.76 o 
  -6   3   7        1.78        3.32      1.84 o 
  -5   3   7      795.33      773.13     21.30 o 
  -4   3   7     2104.15     2134.85     52.06 o 
  -3   3   7      339.59      308.31      7.62 o 
  -2   3   7      250.59      190.08      5.17 o 
  -1   3   7       45.04       37.74      1.91 o 
   0   3   7      771.76      779.80     16.11 o 
   1   3   7     4995.58     4847.72    161.26 o 
   2   3   7     2824.59     2743.89     52.80 o 
   3   3   7     2360.75     2469.77     47.94 o 
   4   3   7     1809.22     1867.62     37.13 o 
   5   3   7       46.26       45.48      2.75 o 
   6   3   7      444.59      453.08     14.35 o 
   7   3   7      282.85      259.65     13.16 o 
   8   3   7      145.09      141.74      7.53 o 
   9   3   7        7.87        4.86      4.44 o 
  -7   4   7      287.14      282.35     11.20 o 
  -6   4   7      868.02      839.37     23.91 o 
  -5   4   7        5.46        3.47      1.77 o 
  -4   4   7       26.78       24.87      4.58 o 
  -3   4   7     1511.16     1395.96     28.29 o 
  -2   4   7     1660.80     1577.87     31.46 o 
  -1   4   7     1655.93     1658.69     32.77 o 
   0   4   7      140.48      136.96      3.98 o 
   1   4   7     1897.98     1867.89     42.77 o 
   2   4   7     1296.63     1294.74     32.03 o 
   3   4   7     1845.48     1948.53     47.14 o 
   4   4   7     3297.52     3591.89     84.56 o 
   5   4   7        6.39        3.70      1.95 o 
   6   4   7     1612.55     1771.49     44.37 o 
   7   4   7      334.57      314.18     11.45 o 
   8   4   7      922.15      987.02     27.63 o 
   9   4   7        0.99        3.54      4.37 o 
  -7   5   7       31.31       30.02      4.47 o 
  -6   5   7       16.94       17.68      3.27 o 
  -5   5   7      191.08      176.34     16.32 o 
  -4   5   7     1039.67     1058.39     28.16 o 
  -3   5   7     7525.06     7220.47    241.98 o 
  -2   5   7       13.37       14.76      1.66 o 
  -1   5   7      544.69      549.47     12.40 o 
   0   5   7       59.53       45.08      2.42 o 
   1   5   7      233.86      245.91      6.07 o 
   2   5   7     1190.39     1230.57     30.88 o 
   3   5   7     1195.19     1277.97     41.01 o 
   4   5   7      121.49      126.73      5.79 o 
   5   5   7     5686.75     6107.58    141.79 o 
   6   5   7      761.85      810.43     24.83 o 
   7   5   7     1958.18     2060.47     51.50 o 
   8   5   7        1.87        0.94      2.37 o 
   9   5   7        1.76        0.28      3.54 o 
  -6   6   7       28.87       22.47      4.82 o 
  -5   6   7     1477.22     1536.82     40.68 o 
  -4   6   7     1479.25     1461.60     38.14 o 
  -3   6   7     1878.31     1857.82     46.57 o 
  -2   6   7     1588.49     1550.07     31.65 o 
  -1   6   7     1083.61     1040.86     21.96 o 
   0   6   7     1098.02     1064.62     22.17 o 
   1   6   7      126.10      127.25      3.98 o 
   2   6   7      336.81      321.50     10.39 o 
   3   6   7        1.57        3.32      1.59 o 
   4   6   7     5442.86     5786.04    134.50 o 
   5   6   7       49.42       48.35      4.03 o 
   6   6   7      572.03      609.72     21.99 o 
   7   6   7     1298.64     1430.80     37.39 o 
   8   6   7      224.36      233.21      9.92 o 
   9   6   7        4.10        5.20      3.00 o 
  10   6   7       83.68       67.66      8.81 o 
  -5   7   7       27.94       15.38      3.55 o 
  -4   7   7       65.82       53.27      4.76 o 
  -3   7   7     2105.98     2046.07     51.58 o 
  -2   7   7      491.12      460.88     11.61 o 
  -1   7   7     1099.71     1069.72     22.87 o 
   0   7   7     1581.43     1571.17     32.04 o 
   1   7   7      722.07      736.51     16.19 o 
   2   7   7      126.17      127.56      5.83 o 
   3   7   7       43.66       36.20      3.40 o 
   4   7   7        7.57        5.81      2.14 o 
   5   7   7     2305.76     2486.79    109.94 o 
   6   7   7     3743.48     4234.47    155.60 o 
   7   7   7     1208.58     1280.29     39.35 o 
   8   7   7      346.13      362.24     13.34 o 
   9   7   7      102.86      103.55      6.89 o 
  10   7   7        2.18        4.93      4.58 o 
  -4   8   7      230.01      207.82      9.61 o 
  -3   8   7       35.70       24.63      3.79 o 
  -2   8   7      902.27      811.10     33.36 o 
  -1   8   7      772.78      741.21     17.15 o 
   0   8   7      368.26      372.16      9.87 o 
   1   8   7     1027.99     1073.12     28.42 o 
   2   8   7     2663.05     2695.29     65.07 o 
   3   8   7      668.96      614.02     18.01 o 
   4   8   7      100.59       96.06      5.51 o 
   5   8   7      546.15      551.79     17.14 o 
   6   8   7      164.37      167.08      7.89 o 
   7   8   7        0.58        6.08      2.75 o 
   8   8   7      688.56      719.36     22.02 o 
   9   8   7       93.13       94.77      6.74 o 
  10   8   7     1068.56     1160.21     47.02 o 
  -3   9   7      155.12      126.41      7.28 o 
  -2   9   7       38.27       25.25      3.84 o 
  -1   9   7      115.93       97.79     11.10 o 
   0   9   7     1313.19     1331.74     34.84 o 
   1   9   7     3754.20     3819.35     90.92 o 
   2   9   7      183.15      168.97      8.05 o 
   3   9   7      453.35      433.29     15.57 o 
   4   9   7       11.69       10.30      2.64 o 
   5   9   7      232.43      206.96      8.92 o 
   6   9   7       30.43       26.41      3.80 o 
   7   9   7     1787.32     1990.18     50.88 o 
   8   9   7        0.74        4.44      2.95 o 
   9   9   7      778.81      799.60     24.53 o 
   0  10   7     2174.58     2381.06     83.52 o 
   1  10   7        0.42        2.91      2.52 o 
   2  10   7      752.49      692.42     20.53 o 
   3  10   7     1223.80     1188.05     31.78 o 
   4  10   7      327.88      297.89     11.15 o 
   5  10   7      287.99      264.04     10.54 o 
   6  10   7       56.61       47.05      4.84 o 
   7  10   7      203.52      202.81      9.52 o 
   8  10   7      853.26      866.63     28.37 o 
   9  10   7      199.45      176.07      9.44 o 
   3  11   7      935.87      880.17     25.34 o 
   4  11   7     1023.62      928.85     26.36 o 
   5  11   7        7.12        3.84      2.73 o 
   6  11   7        6.15       12.55      3.31 o 
   7  11   7      318.94      297.21     12.85 o 
   8  11   7      172.65      154.80      8.58 o 
   4  12   7      563.25      518.88     25.66 o 
   5  12   7      365.57      312.42     18.48 o 
   6  12   7      495.36      430.24     15.40 o 
   7  12   7      382.99      321.01     12.99 o 
  -7  -6   8      167.73      289.54     22.49 o 
  -6  -6   8      908.01      899.32     38.85 o 
  -5  -6   8      684.34      629.09     29.15 o 
  -4  -6   8       14.45       15.54      5.20 o 
  -3  -6   8       18.11       17.34      6.10 o 
  -2  -6   8      889.85      889.89     39.06 o 
  -1  -6   8       57.66       32.61      7.70 o 
  -8  -5   8       17.02       16.44      5.34 o 
  -6  -5   8      224.99      205.53     14.72 o 
  -5  -5   8      342.12      309.92     16.88 o 
  -4  -5   8     1404.26     1408.51     54.44 o 
  -3  -5   8      458.83      477.05     23.42 o 
  -2  -5   8       22.43       26.78      5.83 o 
  -1  -5   8      120.16      120.76     10.62 o 
   0  -5   8      725.67      672.81     31.45 o 
   1  -5   8      248.88      227.62     16.25 o 
  -9  -4   8      138.34      133.26     10.90 o 
  -8  -4   8     1328.40     1285.04     50.36 o 
  -7  -4   8       87.68       86.26      8.40 o 
  -6  -4   8       22.65       24.63      7.08 o 
  -5  -4   8      126.02      132.37     10.06 o 
  -4  -4   8      338.84      292.10     15.63 o 
  -3  -4   8       55.07       46.42      6.31 o 
  -2  -4   8     2678.82     2850.76    101.35 o 
  -1  -4   8     3469.51     3552.76    124.52 o 
   0  -4   8       14.80       12.49      4.93 o 
   1  -4   8      262.90      246.12     15.70 o 
   2  -4   8      529.33      508.33     25.93 o 
  -9  -3   8      450.89      452.42     15.38 o 
  -8  -3   8        4.96        5.69      2.45 o 
  -7  -3   8      132.62      150.33      6.93 o 
  -6  -3   8     1356.69     1389.92     52.57 o 
  -5  -3   8      372.22      367.29     18.21 o 
  -4  -3   8       59.19       56.76      6.11 o 
  -3  -3   8     3397.15     3486.12    120.95 o 
  -2  -3   8     3673.29     3887.50    134.24 o 
  -1  -3   8      261.46      242.55     13.48 o 
   0  -3   8      986.67      993.34     39.31 o 
   1  -3   8      732.52      713.50     30.83 o 
   2  -3   8      369.98      350.19     19.04 o 
   3  -3   8        0.64       -0.62      4.37 o 
  -9  -2   8      293.25      278.32     11.04 o 
  -8  -2   8      850.44      852.00     24.25 o 
  -7  -2   8     1560.86     1584.01     40.63 o 
  -6  -2   8      458.67      487.64     14.76 o 
  -5  -2   8       53.05       55.85      3.67 o 
  -4  -2   8     2651.40     2758.70     66.48 o 
  -3  -2   8      250.75      262.51     13.55 o 
  -2  -2   8       12.35       12.42      3.19 o 
  -1  -2   8     4489.97     4654.34    158.41 o 
   0  -2   8       76.15       74.74      6.52 o 
   1  -2   8      317.79      306.96     15.70 o 
   2  -2   8     1920.08     2008.14     73.36 o 
   3  -2   8       52.06       50.24      6.94 o 
   4  -2   8      119.77      122.29     10.69 o 
  -9  -1   8      700.40      714.32     21.79 o 
  -8  -1   8     2140.58     2335.10     58.56 o 
  -7  -1   8      390.02      395.85     28.32 o 
  -6  -1   8      126.16      134.31      6.14 o 
  -5  -1   8      115.41      106.26      5.07 o 
  -4  -1   8      108.03      100.63      4.70 o 
  -3  -1   8      141.36      131.48      5.32 o 
  -2  -1   8      493.78      488.28     13.76 o 
  -1  -1   8      253.13      244.29      7.76 o 
   0  -1   8     1319.36     1302.17     38.23 o 
   1  -1   8      766.07      729.52     28.91 o 
   2  -1   8      483.47      500.28     22.04 o 
   3  -1   8      108.07      104.80      8.68 o 
   4  -1   8      801.06      789.75     33.00 o 
   5  -1   8        3.59        3.40      3.95 o 
  -9   0   8       14.25       13.75      4.34 o 
  -8   0   8      327.93      355.55     12.66 o 
  -7   0   8       14.35       13.97      2.57 o 
  -6   0   8      798.53      844.48     23.11 o 
  -5   0   8       24.92       24.17      5.45 o 
  -4   0   8      298.29      305.47      9.81 o 
  -3   0   8       31.93       29.34      2.39 o 
  -2   0   8        5.85        4.81      2.88 o 
  -1   0   8        3.81        4.92      1.28 o 
   0   0   8      442.51      453.56     12.58 o 
   1   0   8     1647.26     1565.85     38.33 o 
   2   0   8     4865.43     5036.31    136.48 o 
   3   0   8     4655.03     5124.44    123.04 o 
   4   0   8      197.85      177.75     10.90 o 
   5   0   8      133.33      119.87      9.37 o 
   6   0   8      163.81      161.46     11.38 o 
  -8   1   8      102.05      113.73      6.47 o 
  -7   1   8      473.14      481.23     15.25 o 
  -5   1   8      294.26      301.43     10.04 o 
  -4   1   8     3194.75     3326.08     64.14 o 
  -3   1   8       32.67       31.10     10.51 o 
  -2   1   8     4583.32     4594.16    107.78 o 
  -1   1   8      279.55      259.96      8.18 o 
   0   1   8       84.13       92.01      3.85 o 
   1   1   8     3010.51     2854.30     67.67 o 
   2   1   8     4324.21     4397.04    103.28 o 
   3   1   8       56.47       57.74      3.66 o 
   4   1   8      587.66      615.41     23.52 o 
   5   1   8     1467.67     1572.76    111.17 o 
   6   1   8     1701.27     1786.20     64.01 o 
   7   1   8        1.70        3.75      4.51 o 
  -8   2   8       10.29       11.41      3.04 o 
  -7   2   8      502.09      499.32     15.91 o 
  -6   2   8      170.26      159.79      7.07 o 
  -5   2   8     2555.92     2548.98     62.11 o 
  -4   2   8     2784.08     2736.67     65.92 o 
  -3   2   8     2390.83     2346.78     48.62 o 
  -2   2   8     1658.89     1773.63     38.90 o 
  -1   2   8      393.20      394.81      9.22 o 
   0   2   8      639.69      598.51     15.74 o 
   1   2   8     1922.81     1795.10     43.19 o 
   2   2   8     1570.06     1579.39     38.54 o 
   3   2   8     6113.66     6402.92    224.85 o 
   4   2   8      535.31      521.72     24.14 o 
   5   2   8      360.09      372.92     12.56 o 
   6   2   8      313.61      327.66     11.94 o 
   7   2   8      204.45      184.65     17.11 o 
   8   2   8       10.52       16.30      5.27 o 
  -8   3   8     2123.98     2111.86     54.50 o 
  -7   3   8      153.23      161.70      7.82 o 
  -6   3   8      214.06      231.44      9.11 o 
  -5   3   8      187.07      184.82      7.48 o 
  -4   3   8     4074.13     4143.82     98.36 o 
  -3   3   8      937.94      920.88     19.36 o 
  -2   3   8       16.38       21.47      2.19 o 
  -1   3   8      366.71      361.59      9.08 o 
   0   3   8     1372.77     1467.81     29.17 o 
   1   3   8      252.70      244.89      9.97 o 
   2   3   8      933.97      937.02     19.45 o 
   3   3   8       28.83       24.71      1.88 o 
   4   3   8      979.79     1023.05     27.00 o 
   5   3   8      919.14     1009.46     27.15 o 
   6   3   8     1011.78     1105.46     29.86 o 
   7   3   8      237.80      221.85      9.63 o 
   8   3   8      125.65      125.21     11.04 o 
  -7   4   8        7.64        6.76      2.79 o 
  -6   4   8        7.84        8.59      2.72 o 
  -5   4   8      323.57      306.82     10.78 o 
  -4   4   8      631.20      633.05     18.04 o 
  -3   4   8      584.30      534.65     12.35 o 
  -2   4   8     2081.15     2103.78     41.45 o 
  -1   4   8       51.84       38.17      2.91 o 
   0   4   8       34.30       38.68      2.44 o 
   1   4   8      350.04      311.96     12.87 o 
   2   4   8        2.64       10.60      4.61 o 
   3   4   8       68.84       67.10      4.00 o 
   4   4   8      213.47      224.13      8.42 o 
   5   4   8     1111.31     1181.55     30.96 o 
   6   4   8     1159.25     1324.17     34.70 o 
   7   4   8      873.81      967.53     27.11 o 
   8   4   8     1372.81     1429.79     38.19 o 
   9   4   8      147.44      148.40     11.73 o 
  -6   5   8       27.27       20.36      3.51 o 
  -5   5   8      760.42      782.92     22.51 o 
  -4   5   8        1.21        1.80      2.05 o 
  -3   5   8       15.66       15.27      2.95 o 
  -2   5   8      347.27      350.12      8.94 o 
  -1   5   8        2.39        7.85      5.10 o 
   0   5   8     2665.99     2667.82     66.15 o 
   1   5   8      333.79      353.25      9.90 o 
   2   5   8     2507.01     2556.43     80.51 o 
   3   5   8      217.88      234.18      8.45 o 
   4   5   8      416.49      406.81     12.91 o 
   5   5   8      247.80      249.53      9.45 o 
   6   5   8     3667.85     4030.21     95.81 o 
   7   5   8     1632.58     1696.82     43.67 o 
   8   5   8      125.23      123.76      7.22 o 
   9   5   8      678.26      695.54     30.82 o 
  -6   6   8       89.33       85.13      6.08 o 
  -5   6   8      488.65      467.01     15.63 o 
  -4   6   8        3.21        3.57      2.64 o 
  -3   6   8      720.18      717.85     29.03 o 
  -2   6   8       19.22       21.61      2.21 o 
  -1   6   8     4029.69     4183.30     80.60 o 
   0   6   8      271.14      272.03      7.23 o 
   1   6   8      998.58      970.39     25.54 o 
   2   6   8     4199.70     4247.59     99.59 o 
   3   6   8      304.77      305.69     10.47 o 
   4   6   8      872.58      902.83     24.57 o 
   5   6   8     1178.13     1283.97     33.59 o 
   6   6   8     1175.37     1269.94     78.36 o 
   7   6   8     1199.08     1351.04     35.94 o 
   8   6   8      214.79      231.04     10.19 o 
   9   6   8        4.23        1.74      3.28 o 
  -5   7   8        1.23        1.49      2.50 o 
  -4   7   8     2225.65     2199.51     55.86 o 
  -3   7   8        5.95        6.63      3.47 o 
  -2   7   8       54.34       47.89      3.08 o 
  -1   7   8        6.41        3.88      1.62 o 
   0   7   8     2138.91     2142.58     52.56 o 
   1   7   8     2969.65     3081.30     73.69 o 
   2   7   8        8.63       14.31      4.54 o 
   3   7   8      404.47      400.66     13.05 o 
   4   7   8     1693.07     1784.59     44.95 o 
   5   7   8       75.34       75.28      5.11 o 
   6   7   8        0.18        1.32      2.25 o 
   7   7   8       84.46       74.50      5.65 o 
   8   7   8       86.08       77.83      7.18 o 
   9   7   8     1256.48     1308.78     36.34 o 
  -4   8   8      230.23      187.56     10.76 o 
  -3   8   8        4.67        3.97      2.56 o 
  -2   8   8      408.28      381.24     13.00 o 
  -1   8   8      746.00      766.43     25.62 o 
   0   8   8     1638.92     1680.19     42.52 o 
   1   8   8       34.73       24.50      3.22 o 
   2   8   8      238.24      230.23      9.01 o 
   3   8   8      401.76      379.70     12.77 o 
   4   8   8       85.54       74.77      4.99 o 
   5   8   8     1813.78     1912.20     48.56 o 
   6   8   8        8.31        2.66      2.39 o 
   7   8   8       66.66       57.81      7.60 o 
   8   8   8      231.03      217.26     10.11 o 
   9   8   8      323.99      309.63     12.98 o 
  -2   9   8       18.46       13.74      4.65 o 
  -1   9   8       75.15       74.23      6.84 o 
   0   9   8       11.19       13.44      2.87 o 
   1   9   8      105.96      111.31      6.20 o 
   2   9   8     1563.41     1535.48     46.44 o 
   3   9   8      245.34      241.71     11.46 o 
   4   9   8     1151.96     1048.44     28.87 o 
   5   9   8      276.45      294.06     25.60 o 
   6   9   8      756.08      769.32     40.34 o 
   7   9   8      256.66      275.62     11.43 o 
   8   9   8       22.91       24.71      4.41 o 
   9   9   8       56.93       42.76      5.59 o 
  -1  10   8     1177.82     1237.06     47.61 o 
   0  10   8      253.06      227.79      9.79 o 
   1  10   8      791.24      780.14     22.86 o 
   2  10   8       56.79       51.35      4.82 o 
   3  10   8      602.71      580.17     47.16 o 
   4  10   8      787.54      741.97     22.04 o 
   5  10   8       60.09       54.16      6.04 o 
   6  10   8     3184.01     3179.80     78.14 o 
   7  10   8      115.73      107.93      7.05 o 
   8  10   8       79.72       85.44     11.14 o 
   9  10   8      641.99      653.97     21.67 o 
   1  11   8       50.04       55.44      7.29 o 
   2  11   8        3.79        2.53      2.60 o 
   3  11   8      652.75      601.08     22.85 o 
   4  11   8     1609.97     1466.89     38.97 o 
   5  11   8     3237.96     3124.76    108.96 o 
   6  11   8       18.01       10.83      3.51 o 
   7  11   8      202.34      184.00      9.39 o 
   8  11   8        4.88        4.51      3.59 o 
   4  12   8      526.66      457.09     16.04 o 
   5  12   8       70.23       64.06      5.85 o 
   6  12   8        2.20        1.72      4.06 o 
  -6  -5   9       61.06       61.48      9.16 o 
  -5  -5   9        5.91        4.72      3.82 o 
  -4  -5   9        7.51        6.87      4.30 o 
  -3  -5   9      186.55      178.07     13.40 o 
  -2  -5   9     1302.65     1324.52     53.35 o 
  -1  -5   9       26.34       31.64      7.15 o 
  -8  -4   9       43.65       26.92      6.31 o 
  -7  -4   9      355.35      359.24     19.52 o 
  -6  -4   9      157.16      190.76     15.20 o 
  -5  -4   9       50.21       47.67      6.66 o 
  -4  -4   9       25.36       38.50      6.04 o 
  -3  -4   9      952.05      967.33     39.99 o 
  -2  -4   9      306.21      284.17     16.60 o 
  -1  -4   9       29.81       20.19      5.62 o 
   0  -4   9      617.38      563.97     27.05 o 
   1  -4   9      167.67      141.05     12.15 o 
  -8  -3   9      238.03      249.49     15.21 o 
  -7  -3   9       61.16       53.57      7.08 o 
  -6  -3   9      918.60      898.81     37.13 o 
  -5  -3   9       16.32       13.18      4.09 o 
  -4  -3   9       23.29       16.37      4.37 o 
  -3  -3   9     1133.94     1171.29     45.61 o 
  -2  -3   9       74.91       79.59      7.63 o 
  -1  -3   9     1316.21     1341.71     51.43 o 
   0  -3   9       19.75       19.43      5.00 o 
   1  -3   9     2111.59     2134.07     78.75 o 
   2  -3   9       33.94       33.93      7.01 o 
  -8  -2   9      236.63      223.57      9.48 o 
  -7  -2   9      198.15      208.92      8.66 o 
  -6  -2   9      987.46     1029.55     27.77 o 
  -5  -2   9      214.07      220.20     12.99 o 
  -4  -2   9     1403.57     1404.59     52.53 o 
  -3  -2   9       99.83       93.14      7.50 o 
  -2  -2   9     3485.45     3716.95    128.59 o 
  -1  -2   9      255.67      263.94     14.03 o 
   0  -2   9     1253.14     1187.00     45.22 o 
   1  -2   9        2.67        6.04      3.88 o 
   2  -2   9     1368.34     1374.47     53.11 o 
   3  -2   9     2026.41     2089.16     77.51 o 
   4  -2   9        1.16       -4.51      4.51 o 
  -9  -1   9      516.23      517.26     17.36 o 
  -8  -1   9      177.17      173.71      8.24 o 
  -7  -1   9      716.52      749.24     21.65 o 
  -6  -1   9       37.51       35.89      3.61 o 
  -5  -1   9     1948.79     2158.54     53.36 o 
  -4  -1   9       13.50       14.58      2.38 o 
  -3  -1   9     1323.02     1350.03     34.10 o 
  -2  -1   9       59.05       83.67     13.32 o 
  -1  -1   9      165.55      132.26      8.54 o 
   0  -1   9      168.19      148.58      9.16 o 
   1  -1   9      329.88      328.59     15.91 o 
   2  -1   9     1240.64     1238.79     47.31 o 
   3  -1   9        9.79       11.52      4.44 o 
   4  -1   9      189.54      179.53     12.50 o 
   5  -1   9       32.58       28.72      6.66 o 
  -8   0   9      678.37      705.33     21.33 o 
  -7   0   9      288.93      295.34     10.92 o 
  -6   0   9       20.92       18.83      2.81 o 
  -5   0   9     1173.18     1186.35     30.99 o 
  -4   0   9       20.38       31.13      4.89 o 
  -3   0   9     1881.11     1953.13     47.96 o 
  -2   0   9        0.13       -0.18      1.19 o 
  -1   0   9        4.32        2.86      1.39 o 
   0   0   9      319.80      297.42      9.27 o 
   1   0   9     1039.83     1007.34     25.84 o 
   2   0   9        8.70       28.51      4.72 o 
   3   0   9      410.79      418.07     19.60 o 
   4   0   9     2382.37     2471.28     87.91 o 
   5   0   9       99.29       98.55      8.61 o 
  -8   1   9      289.63      289.79     11.41 o 
  -7   1   9      601.10      629.03     19.05 o 
  -6   1   9      204.79      217.98      8.67 o 
  -5   1   9        4.07        6.18      5.31 o 
  -4   1   9      333.95      352.85      9.03 o 
  -3   1   9      410.33      427.69     21.80 o 
  -2   1   9       21.29       26.28      8.01 o 
   0   1   9     1173.31     1108.93     27.88 o 
   1   1   9     2645.96     2495.88     59.75 o 
   2   1   9       11.19        9.38      2.46 o 
   3   1   9      373.31      401.54     15.78 o 
   4   1   9       40.37       35.41      3.62 o 
  -8   2   9      530.90      565.50     18.34 o 
  -7   2   9        1.92        2.11      2.10 o 
  -6   2   9      911.89     1003.47     27.43 o 
  -5   2   9       43.58       43.00      3.65 o 
  -4   2   9      302.27      339.27     14.56 o 
  -3   2   9     1382.18     1537.61     31.09 o 
  -2   2   9     2195.53     2306.29     45.75 o 
  -1   2   9      111.01      119.15      4.95 o 
   0   2   9     3389.24     3216.02    101.85 o 
   1   2   9      218.97      175.84      6.10 o 
   2   2   9      913.79      885.71     22.98 o 
   3   2   9     1197.53     1190.78     48.59 o 
   4   2   9      568.73      599.94     24.49 o 
   5   2   9      973.65     1096.70     29.96 o 
   6   2   9      764.87      858.98     24.95 o 
   7   2   9     2060.09     2068.02     75.69 o 
  -7   3   9      218.80      239.19      9.95 o 
  -6   3   9      290.80      269.87     10.31 o 
  -5   3   9     2424.55     2506.40     61.74 o 
  -4   3   9     2311.56     2372.39     58.14 o 
  -3   3   9      524.68      534.47     17.41 o 
  -2   3   9      352.67      369.40      9.13 o 
  -1   3   9      351.74      341.16      8.47 o 
   0   3   9      676.38      651.03     14.21 o 
   1   3   9        1.56        1.44      1.21 o 
   2   3   9     1239.91     1193.47     30.38 o 
   3   3   9        4.80        3.11      1.75 o 
   4   3   9      298.77      318.00     11.17 o 
   5   3   9      967.95     1045.14     28.52 o 
   6   3   9      976.78     1021.25     28.48 o 
   7   3   9      801.19      816.39     35.15 o 
  -7   4   9      122.37      114.52      6.75 o 
  -6   4   9     1864.50     1936.01     49.60 o 
  -5   4   9      121.41      117.65      6.09 o 
  -4   4   9      128.87      127.62      6.01 o 
  -3   4   9     1306.28     1386.84     28.55 o 
  -2   4   9        7.18       10.08      1.74 o 
  -1   4   9      115.08      116.61      4.05 o 
   0   4   9        0.34        3.64      1.08 o 
   1   4   9     4308.39     4199.98    131.36 o 
   2   4   9       26.32       32.08      2.92 o 
   3   4   9      131.44      119.20      5.66 o 
   4   4   9      119.06      105.12      5.66 o 
   5   4   9      391.25      419.35     27.21 o 
   6   4   9      154.15      155.54      7.67 o 
   7   4   9       15.71       13.00      3.31 o 
   8   4   9      612.55      629.74     20.32 o 
  -6   5   9      269.62      249.02     13.68 o 
  -5   5   9      234.53      231.77      9.40 o 
  -4   5   9     1198.09     1226.45     32.43 o 
  -3   5   9     1842.71     1919.34     47.87 o 
  -2   5   9      274.01      303.13     10.36 o 
  -1   5   9      235.98      243.90      6.81 o 
   0   5   9        9.75       10.01      1.75 o 
   1   5   9     1348.33     1287.57     32.66 o 
   2   5   9      458.37      451.87     13.69 o 
   3   5   9        7.07        7.07      3.47 o 
   4   5   9       26.36       24.36      3.15 o 
   5   5   9     1480.13     1614.34     73.35 o 
   6   5   9        9.08       11.18      3.10 o 
   7   5   9       25.90       30.26     13.81 o 
   8   5   9       19.96       14.54      3.77 o 
  -5   6   9     1097.41     1143.48     31.68 o 
  -4   6   9      449.82      442.31     14.54 o 
  -3   6   9        0.12        1.34      1.84 o 
  -2   6   9      953.50      974.54     21.23 o 
  -1   6   9      353.11      375.31      9.69 o 
   0   6   9     2925.37     3122.23     74.53 o 
   1   6   9     1200.50     1207.66     31.21 o 
   2   6   9     1353.09     1413.17     35.98 o 
   3   6   9      736.24      768.62     22.85 o 
   4   6   9      653.64      647.77     19.05 o 
   5   6   9     1254.39     1293.85     40.39 o 
   6   6   9       41.64       42.08      9.37 o 
   7   6   9      523.84      562.15     18.63 o 
   8   6   9      341.56      337.20     13.18 o 
   9   6   9      563.54      551.57     18.97 o 
  -4   7   9      214.53      216.28      9.40 o 
  -3   7   9      403.05      429.51     14.30 o 
  -2   7   9      642.56      602.24     19.17 o 
  -1   7   9     2072.71     2153.05     53.22 o 
   0   7   9     1413.59     1461.84     37.52 o 
   1   7   9        1.93        3.92      1.90 o 
   2   7   9      403.52      422.41     13.61 o 
   3   7   9       12.20        8.47      2.36 o 
   4   7   9     2003.18     2065.89     51.67 o 
   5   7   9      200.61      199.22     12.29 o 
   6   7   9      674.83      708.28     44.12 o 
   7   7   9      157.98      159.46      9.34 o 
   8   7   9       60.25       47.73      5.33 o 
   9   7   9      234.89      215.98     10.74 o 
  -3   8   9       20.46       20.33      5.27 o 
  -2   8   9     1471.26     1506.09     55.43 o 
  -1   8   9      932.04      928.58     25.76 o 
   0   8   9      178.11      183.22      8.15 o 
   1   8   9     2772.00     2808.88     83.71 o 
   2   8   9        3.85        5.54      2.81 o 
   3   8   9      656.17      618.88     18.79 o 
   4   8   9       47.61       49.50      4.76 o 
   5   8   9      296.33      302.30     11.69 o 
   6   8   9      257.23      256.94     15.90 o 
   7   8   9      389.52      428.51     30.09 o 
   8   8   9        3.93        2.13      3.21 o 
   9   8   9      136.73      116.70      7.95 o 
  -2   9   9      941.72      925.56     37.19 o 
  -1   9   9      513.85      518.81     16.69 o 
   0   9   9      991.93     1000.24     27.81 o 
   1   9   9      135.60      131.79      7.00 o 
   2   9   9        1.17        0.49      2.05 o 
   3   9   9      327.95      314.37     11.80 o 
   4   9   9        7.04        6.94      2.75 o 
   5   9   9     1208.15     1189.19     32.82 o 
   6   9   9      220.11      245.33     21.39 o 
   7   9   9        4.26        3.64      3.15 o 
   8   9   9       92.60       94.45      7.07 o 
   9   9   9       24.01       16.25      4.56 o 
  -1  10   9      109.96      102.02      9.16 o 
   0  10   9      507.12      497.34     16.56 o 
   1  10   9      376.16      380.85     13.60 o 
   2  10   9      615.12      618.05     19.41 o 
   3  10   9      183.52      167.69      8.27 o 
   4  10   9      524.02      520.46     17.28 o 
   5  10   9     1078.26      987.29     28.50 o 
   6  10   9      122.79      124.87     13.12 o 
   7  10   9      281.29      296.46     15.52 o 
   8  10   9        1.10       -2.98      2.98 o 
   1  11   9       97.77       95.21      6.57 o 
   2  11   9       38.87       30.44      4.36 o 
   3  11   9       28.10       23.32      3.97 o 
   4  11   9     1443.33     1371.19     39.88 o 
   5  11   9       13.05       17.61      3.98 o 
   6  11   9      722.90      725.59     22.95 o 
   7  11   9      174.21      165.97     16.31 o 
   4  12   9      587.56      520.55     17.75 o 
   5  12   9      406.45      359.03     15.67 o 
  -4  -5  10     2973.89     3065.86    111.53 o 
  -6  -4  10      597.22      678.07     33.03 o 
  -5  -4  10       84.97       88.89      8.88 o 
  -4  -4  10      224.11      207.89     13.89 o 
  -3  -4  10        8.55        6.38      4.79 o 
  -2  -4  10      218.53      218.99     14.86 o 
  -1  -4  10      294.61      269.96     17.09 o 
  -7  -3  10      133.60      128.54     10.90 o 
  -6  -3  10      285.75      393.87     24.93 o 
  -5  -3  10       35.49       45.93      6.87 o 
  -4  -3  10       32.99       50.65      6.73 o 
  -3  -3  10      747.41      806.22     34.38 o 
  -2  -3  10      481.21      462.00     22.87 o 
  -1  -3  10      310.11      307.51     17.23 o 
   0  -3  10      522.57      496.45     24.19 o 
   1  -3  10      452.44      381.40     20.78 o 
  -8  -2  10       51.95       49.05      7.56 o 
  -7  -2  10     1854.73     2024.79     74.87 o 
  -6  -2  10      284.77      268.58     15.49 o 
  -4  -2  10        4.02        1.39      2.98 o 
  -3  -2  10      131.32      130.08      9.58 o 
  -2  -2  10      900.11      925.91     37.48 o 
  -1  -2  10     1650.79     1620.24     60.32 o 
   0  -2  10        6.05        6.24      3.75 o 
   1  -2  10     1281.53     1225.63     48.06 o 
   2  -2  10      836.46      823.91     35.43 o 
   3  -2  10      278.01      250.84     16.04 o 
  -8  -1  10     1790.72     1963.45     50.66 o 
  -7  -1  10      734.51      783.55     22.83 o 
  -6  -1  10      219.99      219.89      8.94 o 
  -5  -1  10     2405.01     2590.23     63.70 o 
  -3  -1  10      644.46      614.87     26.10 o 
  -2  -1  10     1013.15     1024.85     39.81 o 
  -1  -1  10      335.46      333.38     16.40 o 
   0  -1  10      845.14      794.40     31.90 o 
   1  -1  10      678.48      639.70     27.14 o 
   2  -1  10      248.20      232.16     13.89 o 
   3  -1  10      993.83     1035.76     41.93 o 
   4  -1  10      114.34       99.31      9.79 o 
  -8   0  10     1841.61     1952.68     50.56 o 
  -7   0  10     1199.07     1284.89     34.52 o 
  -6   0  10      844.63      937.81     26.00 o 
  -5   0  10      116.76      113.01      5.87 o 
  -4   0  10     1304.67     1483.63     37.90 o 
  -3   0  10       22.50       17.90      3.33 o 
  -2   0  10      274.17      272.92      9.30 o 
  -1   0  10        6.65        3.09      1.55 o 
   0   0  10     2760.57     2685.65     93.18 o 
   1   0  10       87.75       66.07      6.11 o 
   2   0  10      913.47      848.94     33.79 o 
   3   0  10      111.48      115.07      9.23 o 
  -8   1  10      432.99      469.45     16.15 o 
  -7   1  10      598.18      638.08     19.64 o 
  -6   1  10      358.33      404.42     13.53 o 
  -5   1  10      438.49      443.37     14.09 o 
  -4   1  10     2804.40     3105.69     60.87 o 
  -3   1  10        3.14        7.17      5.38 o 
  -2   1  10      202.98      184.35      7.04 o 
  -1   1  10        2.63        3.20      1.46 o 
   0   1  10        3.87        6.87      1.67 o 
   1   1  10        7.84        4.86      1.67 o 
   2   1  10      135.44      112.54      5.28 o 
  -7   2  10       21.76       20.55      3.40 o 
  -6   2  10      525.02      582.43     17.99 o 
  -5   2  10     1770.52     1966.33     49.52 o 
  -4   2  10      792.71      882.73     24.13 o 
  -3   2  10      355.88      383.41      9.81 o 
  -2   2  10     1396.63     1432.25     40.33 o 
  -1   2  10      116.12      102.70      4.75 o 
   0   2  10        8.26       16.98      5.52 o 
   1   2  10      666.95      672.95     18.09 o 
   2   2  10     1911.14     1910.23     65.92 o 
   3   2  10      975.09     1055.07     39.17 o 
   4   2  10        9.33        8.39      3.54 o 
   5   2  10       12.93       14.67      3.57 o 
   6   2  10      696.71      701.26     32.35 o 
  -7   3  10      498.34      529.91     17.45 o 
  -6   3  10       61.29       53.98      4.51 o 
  -5   3  10        7.05        7.49      3.26 o 
  -4   3  10     1455.45     1630.98     41.54 o 
  -3   3  10     4951.72     5290.64    101.27 o 
  -2   3  10      127.25      114.77      4.33 o 
  -1   3  10     3422.08     3556.27     68.74 o 
   0   3  10     1016.20      958.75     20.26 o 
   1   3  10      242.75      218.30      8.02 o 
   2   3  10      204.32      189.63      8.19 o 
   3   3  10      179.18      192.24      8.06 o 
   4   3  10      146.92      150.59     12.56 o 
   5   3  10      906.82     1007.50     28.22 o 
   6   3  10      872.15      958.38     27.64 o 
   7   3  10      711.83      768.42     54.02 o 
  -6   4  10        8.00        3.23      2.60 o 
  -5   4  10     1104.18     1153.19     31.25 o 
  -4   4  10     3088.80     3380.15     81.87 o 
  -3   4  10     2091.75     2251.77     55.56 o 
  -2   4  10      532.64      594.18     17.55 o 
  -1   4  10       80.78       74.26      3.35 o 
   0   4  10     1533.80     1509.63     37.72 o 
   1   4  10      593.38      524.94     15.37 o 
   2   4  10      390.31      379.47     12.16 o 
   3   4  10      107.73      102.76      5.53 o 
   4   4  10     1561.78     1610.11     41.24 o 
   5   4  10      205.80      184.93      8.47 o 
   6   4  10        9.45        6.80      4.99 o 
   7   4  10        3.73        3.09      3.33 o 
  -6   5  10      659.12      692.46     21.53 o 
  -5   5  10        6.38       15.01     10.96 o 
  -4   5  10        1.50        2.36      2.08 o 
  -3   5  10      378.75      366.65     16.75 o 
  -2   5  10       22.90       21.54      2.27 o 
  -1   5  10     1053.30     1069.02     35.37 o 
   0   5  10     2720.33     2686.26     64.63 o 
   1   5  10      257.47      225.80     10.28 o 
   2   5  10      124.24      123.15      5.93 o 
   3   5  10       43.95       37.35      6.42 o 
   4   5  10        3.66        3.85      2.23 o 
   5   5  10      261.65      277.33     14.10 o 
   6   5  10      483.90      510.53     19.40 o 
   7   5  10      863.41      898.53     26.44 o 
   8   5  10       51.53       48.25      5.71 o 
  -5   6  10       34.82       36.08      4.41 o 
  -4   6  10       33.76       31.46      4.00 o 
  -3   6  10       46.60       50.49     10.37 o 
  -2   6  10      861.79      838.83     23.42 o 
  -1   6  10     1332.11     1425.06     36.66 o 
   0   6  10        0.55        1.31      1.77 o 
   1   6  10      125.86      106.32     11.31 o 
   2   6  10     2265.89     2274.05     55.79 o 
   3   6  10        2.10        6.58      3.99 o 
   4   6  10      654.43      682.21     20.20 o 
   5   6  10       77.48       74.62      5.41 o 
   6   6  10     1465.34     1598.46     73.29 o 
   7   6  10        0.09        0.78      3.09 o 
   8   6  10        4.76        3.88      3.59 o 
  -4   7  10       26.81       21.58      5.34 o 
  -2   7  10       94.86       76.89      7.36 o 
  -1   7  10      647.20      668.07     41.68 o 
   0   7  10      819.97      857.65     24.11 o 
   1   7  10     4188.78     4222.37    157.22 o 
   2   7  10      501.61      527.73     16.47 o 
   3   7  10     1487.10     1458.18     37.95 o 
   4   7  10      513.84      501.11     16.25 o 
   5   7  10      404.19      446.93     15.23 o 
   6   7  10      925.33     1012.51     53.57 o 
   7   7  10      672.15      717.54     22.36 o 
   8   7  10      129.13      116.03      8.47 o 
  -3   8  10       91.27       86.95      8.47 o 
  -2   8  10      313.98      312.72     16.60 o 
  -1   8  10      780.43      824.32     23.70 o 
   0   8  10     2687.37     2828.30     69.23 o 
   1   8  10       45.75       38.99      4.25 o 
   2   8  10     1242.61     1228.53     33.01 o 
   3   8  10     1108.16     1149.40     31.39 o 
   4   8  10      946.93      918.59     26.38 o 
   5   8  10     2253.95     2316.17     58.43 o 
   6   8  10      374.28      395.01     16.85 o 
   7   8  10        5.52        4.99      3.30 o 
   8   8  10      808.34      786.72     24.73 o 
  -2   9  10       72.42       78.83      8.26 o 
  -1   9  10        6.84       11.59      4.09 o 
   0   9  10      316.75      320.13     12.17 o 
   1   9  10      393.83      391.22     13.89 o 
   2   9  10      355.85      372.62     13.45 o 
   3   9  10     1256.90     1269.40     34.58 o 
   4   9  10      841.08      798.52     23.95 o 
   5   9  10       13.95        8.71      3.17 o 
   6   9  10       21.65       14.51      3.69 o 
   7   9  10       17.15       14.96      3.90 o 
   8   9  10      213.92      193.85     10.22 o 
  -1  10  10      160.34      130.91     10.62 o 
   0  10  10       90.98       79.44      5.89 o 
   1  10  10       15.62       15.97      3.38 o 
   2  10  10      622.93      578.98     33.84 o 
   3  10  10      989.03      966.09     35.60 o 
   4  10  10      775.25      742.46     22.94 o 
   5  10  10       10.21        7.14      3.36 o 
   6  10  10      485.13      483.26     17.36 o 
   7  10  10        9.29        4.01      3.56 o 
   1  11  10      110.15       87.60      6.49 o 
   2  11  10       45.86       38.27      4.76 o 
   3  11  10      336.77      325.07     12.97 o 
   4  11  10      451.96      419.62     19.88 o 
   5  11  10      960.29      887.05     33.39 o 
   6  11  10      367.20      353.01     14.36 o 
   7  11  10      188.29      167.08     11.91 o 
  -6  -3  11      205.54      216.75     16.45 o 
  -5  -3  11       46.50       44.82      6.73 o 
  -4  -3  11      179.23      164.25     11.94 o 
  -3  -3  11      141.51      121.81     10.62 o 
  -2  -3  11      109.85       99.24      9.85 o 
  -1  -3  11      187.02      178.83     13.19 o 
  -7  -2  11      401.58      377.35     20.50 o 
  -6  -2  11     1228.23     1315.35     52.15 o 
  -5  -2  11       42.24       43.50      6.59 o 
  -4  -2  11      177.04      166.27     11.25 o 
  -3  -2  11     1074.03     1024.48     41.40 o 
  -2  -2  11      152.81      146.40     11.18 o 
  -1  -2  11      289.86      311.16     17.16 o 
   0  -2  11        4.24        4.58      4.09 o 
   1  -2  11     1326.41     1300.85     51.33 o 
  -7  -1  11      487.98      499.73     16.54 o 
  -6  -1  11       55.83       61.68      7.84 o 
  -5  -1  11      860.98      953.78     39.20 o 
  -4  -1  11     1741.53     1553.40     57.74 o 
  -3  -1  11      259.45      260.37     14.38 o 
  -2  -1  11     1632.84     1725.81     63.80 o 
  -1  -1  11       28.91       33.58      5.62 o 
   0  -1  11      354.93      305.77     15.91 o 
   1  -1  11      123.62       96.47      8.40 o 
   2  -1  11     1274.16     1206.27     47.49 o 
  -7   0  11        7.75        9.69      3.09 o 
  -6   0  11      268.91      289.15     10.99 o 
  -5   0  11     2254.58     2615.27     64.76 o 
  -4   0  11       41.32       37.60      7.39 o 
  -3   0  11     1931.10     1835.26     66.35 o 
  -2   0  11      508.61      499.55     22.04 o 
  -1   0  11        4.31        6.45      3.05 o 
   0   0  11      228.46      234.72     12.64 o 
   1   0  11     1019.68      892.01     34.98 o 
  -7   1  11        1.20       -0.31      2.47 o 
  -6   1  11     1180.18     1289.03     34.72 o 
  -5   1  11      116.58      120.82      9.16 o 
  -4   1  11     2897.96     3252.91     84.99 o 
  -3   1  11     1062.20     1124.15     29.78 o 
  -2   1  11       96.39       86.79      4.76 o 
  -1   1  11      401.14      385.84     12.04 o 
   0   1  11      263.71      238.94      8.40 o 
  -7   2  11      193.08      195.57     13.02 o 
  -6   2  11      181.39      187.51      9.27 o 
  -5   2  11      565.84      644.96     19.40 o 
  -4   2  11      218.19      253.07      9.60 o 
  -3   2  11      529.62      542.64     13.25 o 
  -2   2  11     1816.13     1908.22     38.69 o 
  -1   2  11       22.78       22.38      3.12 o 
   0   2  11       32.86       27.27      4.16 o 
   1   2  11      873.41      827.15     31.35 o 
   2   2  11      142.00      118.29      7.98 o 
   3   2  11        5.30        4.72      2.98 o 
   5   2  11     2293.58     2439.20     89.07 o 
  -6   3  11      172.22      182.49      8.61 o 
  -5   3  11      633.66      719.62     21.35 o 
  -4   3  11        8.38        5.38      2.35 o 
  -3   3  11       56.34       67.45      3.60 o 
  -2   3  11      916.77      992.88     25.87 o 
  -1   3  11      420.27      415.41     13.12 o 
   0   3  11     5146.27     4890.80    114.36 o 
   1   3  11     2453.47     2453.74     59.58 o 
   2   3  11     1294.08     1222.69     32.07 o 
   3   3  11      148.62      150.88      7.38 o 
   4   3  11      171.39      183.03      8.60 o 
   5   3  11       40.33       44.63      8.98 o 
   6   3  11      442.65      462.41     16.59 o 
  -6   4  11        6.09        2.60      2.57 o 
  -5   4  11      422.92      483.26     15.90 o 
  -4   4  11       27.55       60.43      6.66 o 
  -3   4  11      640.77      700.39     25.15 o 
  -2   4  11      570.17      599.39     19.86 o 
  -1   4  11     3887.30     4168.53     98.26 o 
   0   4  11       61.74       65.66      4.37 o 
   1   4  11     2406.47     2303.30     56.18 o 
   2   4  11      632.73      593.14     17.61 o 
   3   4  11       76.54       67.62      5.07 o 
   4   4  11      363.40      334.03     28.04 o 
   5   4  11      966.57     1035.91     33.02 o 
   6   4  11      361.87      382.30     14.49 o 
  -5   5  11      563.19      590.53     23.81 o 
  -4   5  11      327.50      351.12     12.47 o 
  -3   5  11       13.24       11.45      3.61 o 
  -2   5  11     1629.48     1728.08     43.55 o 
  -1   5  11       49.65       57.94      4.37 o 
   0   5  11     1739.39     1841.03     72.78 o 
   1   5  11     3798.69     3947.18     93.45 o 
   2   5  11        0.35        1.45      1.81 o 
   3   5  11      114.41      100.44      5.74 o 
   4   5  11       46.96       43.33      4.42 o 
   5   5  11      146.77      142.30      7.60 o 
   6   5  11       77.13       87.64      6.31 o 
   7   5  11       25.91       24.41      4.60 o 
  -5   6  11      322.11      340.90     18.48 o 
  -4   6  11       21.59       23.45      5.13 o 
  -3   6  11      130.19      140.69     10.13 o 
  -2   6  11       10.18        8.92      2.62 o 
  -1   6  11     1205.26     1260.58     33.32 o 
   0   6  11      821.98      833.37     43.60 o 
   1   6  11        1.00        0.53      1.75 o 
   2   6  11     1168.15     1148.69     30.73 o 
   3   6  11      196.40      202.02      8.66 o 
   4   6  11      163.71      176.64      8.36 o 
   5   6  11     1134.84     1199.63     50.93 o 
   6   6  11      454.92      450.45     19.04 o 
   7   6  11        3.17        1.44      3.26 o 
  -4   7  11      276.40      306.68     17.43 o 
  -3   7  11      150.20      153.06     11.04 o 
  -2   7  11        1.37        3.12      3.12 o 
  -1   7  11      298.31      295.48     11.25 o 
   0   7  11       56.36       55.29      6.49 o 
   1   7  11      298.82      276.23     10.65 o 
   2   7  11      648.56      646.33     19.60 o 
   3   7  11        1.55        1.06      2.22 o 
   4   7  11     2854.90     2935.92     72.21 o 
   5   7  11     1268.79     1286.65     35.10 o 
   6   7  11        5.49        7.17      3.41 o 
   7   7  11        3.30        4.17      3.26 o 
  -3   8  11       95.28      102.22      9.51 o 
  -2   8  11      234.60      216.02     13.68 o 
  -1   8  11      104.11      107.99      6.46 o 
   0   8  11      363.13      342.47     12.72 o 
   1   8  11      539.66      548.32     17.67 o 
   2   8  11      562.92      556.73     29.07 o 
   3   8  11     2384.19     2446.04     95.16 o 
   4   8  11     1265.02     1349.57     36.63 o 
   5   8  11       19.32       16.28      3.80 o 
   6   8  11     1571.20     1651.32     44.14 o 
   7   8  11      204.30      193.57      9.91 o 
  -2   9  11     1098.27     1211.67     47.80 o 
  -1   9  11      608.65      582.22     26.57 o 
   0   9  11       17.74       16.19      3.38 o 
   1   9  11        2.58        3.28      2.53 o 
   2   9  11      133.62      139.84     10.86 o 
   3   9  11      345.24      348.91     13.40 o 
   4   9  11      373.12      358.63     13.91 o 
   5   9  11     4574.79     4750.71    114.40 o 
   6   9  11       11.48        8.36      3.67 o 
   7   9  11       13.47       13.03      6.63 o 
   0  10  11       90.18       80.43      6.34 o 
   1  10  11      173.56      167.90      8.73 o 
   2  10  11      188.30      190.16      9.48 o 
   3  10  11      748.82      725.01     22.75 o 
   4  10  11      528.80      523.16     21.83 o 
   5  10  11      124.49       99.79      9.40 o 
   6  10  11        1.38       -1.30      3.14 o 
   7  10  11      656.96      635.05     23.26 o 
   2  11  11       78.91       74.57      6.34 o 
   3  11  11      132.26       96.34      6.88 o 
   4  11  11       37.41       28.59      4.82 o 
   5  11  11        0.46        0.30      3.25 o 
  -5  -2  12       51.68       48.43      7.15 o 
  -4  -2  12      608.73      533.66     24.90 o 
  -3  -2  12      716.01      734.20     32.49 o 
  -2  -2  12      654.06      643.31     29.77 o 
  -1  -2  12       20.69       18.45      5.76 o 
  -6  -1  12      192.36      210.77     14.37 o 
  -5  -1  12      190.57      158.43     11.52 o 
  -4  -1  12     1050.08      909.40     36.93 o 
  -3  -1  12     1267.39     1244.47     48.33 o 
  -2  -1  12        4.96        1.80      3.75 o 
  -1  -1  12      513.60      483.58     23.01 o 
   0  -1  12      597.97      560.99     25.45 o 
  -6   0  12       20.69       23.42      5.62 o 
  -5   0  12       82.95      121.92     10.20 o 
  -4   0  12     1538.00     1353.88     51.18 o 
  -3   0  12      216.69      214.69     12.71 o 
  -2   0  12      392.64      421.52     20.08 o 
  -1   0  12     1735.54     1702.38     62.63 o 
   0   0  12     1797.23     1657.34     60.82 o 
  -6   1  12        1.03        3.66      2.71 o 
  -5   1  12      579.30      674.35     20.43 o 
  -4   1  12      476.82      560.83     17.43 o 
  -3   1  12     2643.41     2468.65     87.17 o 
  -2   1  12       65.30       56.12      4.11 o 
  -1   1  12     1564.38     1515.20     55.47 o 
  -6   2  12     1364.41     1662.28     61.21 o 
  -5   2  12       93.89       99.13      6.16 o 
  -4   2  12      163.47      158.14      7.56 o 
  -3   2  12       15.48       13.70      2.32 o 
  -2   2  12      349.07      375.89     12.67 o 
  -1   2  12      387.97      381.49     12.74 o 
   0   2  12      617.10      647.81     26.09 o 
   1   2  12     1148.63     1133.34     41.84 o 
   4   2  12      139.83      100.85     10.97 o 
  -6   3  12      184.70      210.88     11.84 o 
  -5   3  12       91.23      100.84      6.33 o 
  -4   3  12      173.95      199.03      8.66 o 
  -3   3  12      225.93      255.82     17.99 o 
  -2   3  12      615.54      638.08     18.82 o 
  -1   3  12      159.16      131.97      6.54 o 
   0   3  12      434.99      425.98     13.80 o 
   1   3  12      887.48      853.27     23.85 o 
   2   3  12     1764.28     1742.30     44.54 o 
   3   3  12      503.46      513.83     16.86 o 
   4   3  12      902.78      944.66     27.99 o 
   5   3  12      151.62      139.45     12.98 o 
  -5   4  12       10.26        6.08      2.87 o 
  -4   4  12      932.24     1073.27     29.77 o 
  -3   4  12       26.97       19.84      4.58 o 
  -2   4  12      405.07      418.65     13.81 o 
  -1   4  12      327.51      342.95     11.94 o 
   0   4  12     1403.99     1341.26     34.88 o 
   1   4  12     1058.53     1001.51     27.23 o 
   2   4  12     1276.72     1229.01     49.06 o 
   3   4  12     2223.15     2306.89     57.73 o 
   4   4  12      374.57      376.04     13.94 o 
   5   4  12      915.36      941.79     27.89 o 
   6   4  12      618.10      638.61     21.27 o 
  -5   5  12       40.19       42.11      7.15 o 
  -4   5  12     1100.91     1243.13     48.23 o 
  -3   5  12       43.92       42.12      6.11 o 
  -2   5  12      483.96      486.20     15.64 o 
  -1   5  12      860.99      882.78     30.33 o 
   0   5  12     1409.23     1396.32     36.34 o 
   1   5  12      981.67      982.01     28.68 o 
   2   5  12       43.25       34.68      3.88 o 
   3   5  12       80.95       72.69      5.36 o 
   4   5  12     3419.50     3501.03     85.16 o 
   5   5  12      564.61      578.39     19.16 o 
   6   5  12        4.58        6.36      3.75 o 
  -4   6  12      120.34      120.14     10.41 o 
  -3   6  12      601.92      673.07     29.49 o 
  -2   6  12      327.98      352.35     18.13 o 
  -1   6  12       89.71       84.71      5.53 o 
   0   6  12       68.79       66.17      4.93 o 
   1   6  12      107.35       89.39      9.06 o 
   2   6  12       76.22       65.65      4.86 o 
   3   6  12     2796.16     2721.62     67.11 o 
   4   6  12      525.27      508.78     17.03 o 
   5   6  12      210.54      210.84      9.98 o 
   6   6  12      692.22      723.28     22.98 o 
  -3   7  12        7.73        4.16      4.16 o 
  -2   7  12      499.56      475.35     22.80 o 
  -1   7  12      952.33      982.73     27.80 o 
   0   7  12        1.65        7.90      3.50 o 
   1   7  12        6.74        7.18      3.16 o 
   2   7  12      100.64       93.64      6.06 o 
   3   7  12       16.76       10.37      3.09 o 
   4   7  12      208.54      194.98      9.36 o 
   5   7  12      850.31      822.56     24.88 o 
   6   7  12      863.13      905.43     27.24 o 
  -2   8  12      307.37      309.98     17.64 o 
  -1   8  12      203.64      203.63     13.40 o 
   0   8  12       61.44       57.58      5.48 o 
   1   8  12      414.85      419.31     14.98 o 
   2   8  12       28.13       39.72      5.58 o 
   3   8  12      257.74      261.22     11.18 o 
   4   8  12      585.47      588.90     19.41 o 
   5   8  12      564.40      529.14     18.26 o 
   6   8  12      138.40      129.59      8.17 o 
  -1   9  12       65.83       51.97      7.49 o 
   0   9  12     2411.06     2524.00     69.53 o 
   1   9  12       34.82       33.45      4.53 o 
   2   9  12      103.97       93.46      6.53 o 
   3   9  12       32.37       26.17      6.76 o 
   4   9  12      484.72      450.22     16.47 o 
   5   9  12      152.40      121.28      7.79 o 
   6   9  12      125.02      124.41      8.24 o 
   1  10  12      161.89      151.60     12.01 o 
   2  10  12       18.17       20.93      4.18 o 
   3  10  12      330.12      310.03     13.16 o 
   4  10  12      401.89      404.63     15.74 o 
   5  10  12        1.37        1.59      3.53 o 
  -3  -1  13       91.06       94.31      9.16 o 
  -2  -1  13      566.01      567.41     26.91 o 
  -5   0  13     2737.76     2848.28    103.08 o 
  -4   0  13        1.59        2.64      3.40 o 
  -3   0  13      112.76       97.16      8.47 o 
  -5   1  13      342.08      398.90     14.37 o 
  -4   1  13      190.86      165.44     11.04 o 
  -5   2  13      372.50      396.67     14.32 o 
  -4   2  13     1309.27     1588.40     41.94 o 
  -3   2  13       59.19       67.69      5.69 o 
  -2   2  13      688.94      760.06     22.26 o 
  -1   2  13      255.18      206.30     11.35 o 
   3   2  13       29.26       15.96      5.48 o 
  -5   3  13      358.00      396.93     14.44 o 
  -4   3  13      328.39      419.36     21.12 o 
  -3   3  13       70.67       58.57      6.66 o 
  -2   3  13       17.18       12.27      3.03 o 
  -1   3  13      449.29      437.29     14.61 o 
   0   3  13      296.98      268.87     10.50 o 
   1   3  13       74.97       63.52      4.95 o 
   2   3  13       23.04       22.73      3.78 o 
   3   3  13      286.58      260.44     16.81 o 
   4   3  13      136.20      108.07     11.31 o 
  -4   4  13       69.10       71.54      8.40 o 
  -3   4  13       76.62       64.95      7.22 o 
  -2   4  13       61.46       47.47      4.69 o 
  -1   4  13     1143.10     1211.02     32.56 o 
   0   4  13       73.39       71.91     11.38 o 
   1   4  13       44.89       39.77      4.31 o 
   2   4  13      297.43      295.30     11.51 o 
   3   4  13      183.72      186.52      9.09 o 
   4   4  13      993.00     1021.47     29.81 o 
  -4   5  13       23.39       26.92      6.52 o 
  -3   5  13      350.78      344.30     18.34 o 
  -2   5  13        3.99        6.94      2.89 o 
  -1   5  13     1712.24     1783.82     81.04 o 
   0   5  13        4.03        5.61      2.64 o 
   1   5  13     1225.11     1164.36     50.67 o 
   2   5  13        7.07        2.71      3.61 o 
   3   5  13      715.65      686.53     21.27 o 
   4   5  13       44.23       37.43      5.00 o 
   5   5  13      252.52      231.29     11.07 o 
  -3   6  13      164.64      152.92     11.52 o 
  -2   6  13     1039.61     1046.41     41.73 o 
  -1   6  13      324.91      315.42     17.51 o 
   0   6  13      466.73      493.33     30.58 o 
   1   6  13       40.73       63.30     23.66 o 
   2   6  13      282.06      293.09     13.06 o 
   3   6  13      201.42      184.58     11.91 o 
   4   6  13       71.65       61.73      5.94 o 
   5   6  13      857.28      838.37     25.86 o 
  -2   7  13        5.93        7.01      4.30 o 
  -1   7  13      103.70       95.58      9.65 o 
   0   7  13       11.74       14.73      7.87 o 
   1   7  13        3.39       11.94      3.54 o 
   2   7  13      258.56      245.30     10.58 o 
   3   7  13      404.53      377.13     14.14 o 
   4   7  13       90.70       78.56      6.42 o 
   5   7  13      202.52      180.61      9.58 o 
  -1   8  13      151.24      156.04     11.94 o 
   0   8  13       53.03       47.23      6.18 o 
   1   8  13        5.08        3.55      4.37 o 
   2   8  13        1.19        0.04      2.49 o 
   3   8  13      357.31      343.12     13.55 o 
   4   8  13      854.72      825.96     25.44 o 
   5   8  13      282.67      266.35     12.02 o 
   0   9  13      430.09      457.23     41.17 o 
   1   9  13       18.08       20.10      5.24 o 
   2   9  13       28.27       23.09      4.54 o 
   3   9  13     1462.25     1475.70     40.78 o 
   4   9  13      252.25      225.28     11.02 o 
   5   9  13      935.65      888.86     27.62 o 
   3  10  13       20.50       13.35      4.22 o 
  -3   1  14      251.14      247.97     17.22 o 
  -2   2  14      530.75      547.40     26.42 o 
  -1   2  14     1818.35     1759.87     65.27 o 
   0   2  14      886.71      747.15     32.16 o 
   1   2  14     1322.14     1027.28     41.28 o 
  -3   3  14        9.44       10.54      4.51 o 
  -2   3  14     1012.32     1060.97     29.83 o 
  -1   3  14        2.88        1.09      2.55 o 
   0   3  14      251.01      232.45     10.04 o 
   1   3  14      419.56      369.68     20.08 o 
   2   3  14       11.35        8.67      4.86 o 
  -3   4  14       95.93       74.81      8.05 o 
  -2   4  14      300.17      274.01     11.25 o 
  -1   4  14        6.42        6.31      3.01 o 
   0   4  14      288.10      259.64     10.75 o 
   1   4  14       26.32       15.01      3.46 o 
   2   4  14      764.46      747.75     51.11 o 
   3   4  14      250.27      236.85     10.99 o 
  -3   5  14       24.67       23.31      5.90 o 
  -2   5  14      543.34      519.55     24.33 o 
  -1   5  14       89.03       98.73      6.50 o 
   0   5  14        4.54       10.37      3.09 o 
   1   5  14       40.17       32.09      5.97 o 
   2   5  14       93.09       79.52      5.90 o 
   3   5  14      147.27      134.34      8.09 o 
  -2   6  14      446.90      404.74     20.85 o 
  -1   6  14      146.48      144.45     10.93 o 
   0   6  14      902.95      930.24     47.59 o 
   1   6  14      325.56      296.49     14.80 o 
   2   6  14       68.52       63.92      6.11 o 
   3   6  14     1979.64     1954.96     51.05 o 
   4   6  14      552.02      550.87     19.11 o 
  -1   7  14     1650.81     1641.48     61.73 o 
   0   7  14      354.47      354.61     23.83 o 
   1   7  14       39.22       33.56      5.55 o 
   2   7  14      588.79      601.06     19.80 o 
   3   7  14       84.94       69.16      6.14 o 
   4   7  14        0.41       -2.41      3.05 o 
   0   8  14       70.86       73.12      6.53 o 
   1   8  14      162.91      166.61      9.13 o 
   2   8  14        8.79        8.19      3.28 o 
   3   8  14        6.03        5.64      3.19 o 
   0   5  15      777.48      729.62     45.86 o 
                                                 
